# Supplementary material for: Transcriptomic profiling of purified patient-derived dopamine neurons identifies convergent perturbations and therapeutics for Parkinson’s disease
Source: Hum Mol Genet. 2017 Jan 17;26(3):552–66. doi: 10.1093/hmg/ddw412 (PMC5409122; doi:10.1093/hmg/ddw412)
Supplement: Supplementary Data [file ddw412_Supp.zip]

Archive with 7 entries (6 files):
- ddw412-suppl_data/
- ddw412-suppl_data/Supplementary_Data1.xlsx
- ddw412-suppl_data/Supplementary_Data2.xlsx
- ddw412-suppl_data/Supplementary_Data3.xls
- ddw412-suppl_data/Supplementary_Data4.xlsx
- ddw412-suppl_data/Supporting_Information_LRRK2_HMG.docx
- ddw412-suppl_data/Thumbs.db
