# Supplementary material for: Transcriptomic profiling of purified patient-derived dopamine neurons identifies convergent perturbations and therapeutics for Parkinson’s disease
Source: Hum Mol Genet. 2017 Jan 17;26(3):552–66. doi: 10.1093/hmg/ddw412 (PMC5409122; doi:10.1093/hmg/ddw412)
Supplement: Supplementary Data [file ddw412_Supp.zip › ddw412-suppl_data/Supplementary_Data1.xlsx]

## Sheet: Sheet1
Supplementary Data 1: 168 differential expressed genes between 3 controls purified lines and 3 PD cases purified lines carrying LRRK2-G2019S mutations
	Gene	Up/Down	log2FoldChange	pvalue	padj
	FIBIN	up	0.706221	0.00390226	0.543485
	POMC	up	0.620178	0.00388859	0.543485		up regulated genes p(FDR ajusted) <0.1
	NFIB	up	0.826166	3.83365e-05	0.0263454		up regulated genes p (Nominal) <0.01
	MYD88	up	0.740287	0.00158956	0.340158		down regulated genes p(FDR ajusted) <0.1
	PRR15L	up	0.613797	0.00964791	0.913938		down regulated genes p (Nominal) <0.01
	ERBB4	up	0.763867	0.00160462	0.340158
	CAT	up	1.13468	9.2356e-07	0.00102086
	CX3CL1	up	0.658488	0.00673622	0.777932
	LRRCC1	up	0.582241	0.00872083	0.854145
	PCDH18	up	0.646382	0.00443477	0.59304
	APOL4	up	0.62632	0.00302479	0.465126
	PARPBP	up	0.731094	0.00186416	0.379577
	IFITM3	up	0.808047	3.46083e-06	0.00334727
	IL13RA2	up	0.991177	3.38346e-07	0.000436326
	C14orf93	up	0.625489	0.00980003	0.915062
	FAM3B	up	0.487402	0.00776883	0.841177
	ANGPTL1	up	0.774744	0.001299	0.308221
	GYG2	up	0.683647	0.00283964	0.462563
	HELLS	up	0.581228	0.00783796	0.841177
	COL1A1	up	0.934013	2.53718e-07	0.000392628
	DLGAP5	up	0.661301	0.00393346	0.543485
	POSTN	up	0.709898	0.00131454	0.308221
	PDGFRL	up	0.779323	0.00144417	0.328655
	ZNF441	up	1.38316	1.07952e-08	2.82165e-05
	ECT2	up	0.913463	5.62806e-05	0.0322571
	HIST1H1A	up	1.62866	1.15974e-11	1.79469e-07
	ERCC6L	up	0.605794	0.00988635	0.915062
	PTTG1	up	0.691521	0.00117977	0.294466
	DIAPH2	up	0.653399	0.00578512	0.69749
	AXL	up	0.65168	0.00557406	0.690068
	C11orf87	up	0.741204	0.00235133	0.428081
	HADHB	up	0.553481	0.00741554	0.837632
	ZNF844	up	0.988178	4.94436e-05	0.0304375
	TOP2A	up	0.729496	0.000780689	0.223725
	ZNF442	up	1.33771	2.18318e-08	4.22309e-05
	UCP2	up	0.903235	9.69168e-05	0.0499929
	CCL2	up	0.869612	0.000314452	0.121654
	FAT1	up	0.608347	0.00493421	0.636308
	CTPS2	up	0.533589	0.00672161	0.777932
	BST2	up	0.594638	0.00938	0.901587
	BRCA1	up	0.715331	0.00257656	0.445385
	HMMR	up	0.711502	0.00222703	0.41522
	ZNF700	up	0.981309	5.85763e-05	0.0323739
	TNFRSF10B	up	0.548955	0.00808152	0.845492
	SMOC1	up	0.787577	0.000907975	0.251491
	SCGN	up	1.23905	3.04558e-07	0.000428457
	FEZF1	up	0.712648	0.00356708	0.511116
	CKS2	up	0.569085	0.00240506	0.432771
	CENPE	up	0.819922	0.00029349	0.116455
	RP11-166B2.1	up	0.988358	8.74008e-06	0.00795605
	SPAG5	up	0.711998	0.00291585	0.465126
	CD36	up	0.728282	0.000956462	0.255194
	CCNB1	up	0.76609	0.000641423	0.196
	DCN	up	0.86219	0.000152301	0.0714199
	FANCL	up	0.545114	0.00887422	0.863701
	ABCA8	up	0.836465	0.000236782	0.0964263
	TRAF3	up	0.640743	0.00581429	0.69749
	HIST1H1D	up	0.628111	0.00918601	0.88846
	MEST	up	0.447698	0.00748932	0.839835
	CNPY1	up	0.771221	0.000538262	0.181078
	ZNF44	up	0.82515	0.000658611	0.196
	CEP55	up	0.716692	0.00339099	0.499768
	MT1F	up	0.793004	0.000210897	0.0882063
	SMOC2	up	0.613041	0.00563617	0.69222
	STK17B	up	0.667945	0.00612817	0.723919
	ZNF433	up	0.730127	0.00278663	0.462563
	MPDZ	up	0.613211	0.00610524	0.723919
	PTPRN2	up	1.33467	1.13339e-09	8.76957e-06
	PMP22	up	0.89626	2.77961e-05	0.0215072
	PEX6	up	0.796371	0.00113096	0.289795
	MGST1	up	0.618121	0.00219556	0.414346
	METTL4	up	0.849604	0.000354739	0.130705
	FAM122C	up	0.847111	0.000455374	0.156598
	IFITM2	up	0.847111	4.9876e-09	1.92958e-05
	LRRIQ3	up	0.873689	0.000105693	0.0527615
	IQGAP3	up	0.748085	0.00205668	0.397611
	NCAPH	up	0.78194	0.0012942	0.308221
	CTSO	up	0.828747	0.000627444	0.196
	ZNF440	up	0.772152	0.00159539	0.340158
	ZNF347	up	0.639301	0.00812862	0.845492
	POC5	up	0.727845	0.0018023	0.3769
	PSRC1	up	0.797773	0.0009438	0.255194
	ZNF823	up	1.08289	9.30623e-06	0.00800077
	ZIC3	up	0.716666	0.00303572	0.465126
	FABP7	up	0.684776	0.00444541	0.59304
	HTR2C	up	0.753373	0.00192109	0.386088
	EN1	up	0.649999	0.00710451	0.814387
	NXPH1	up	0.757036	0.00197104	0.39105
	COL5A2	up	0.561004	0.00835813	0.845492
	INTS3	up	0.595217	0.00417176	0.566299
	HEPACAM2	up	0.853306	0.000454899	0.156598
	GSTM1	up	0.593079	0.00183268	0.378144
	TRIM22	up	0.604326	0.00314627	0.477339
	PCNA	up	0.532951	0.00843796	0.845492
	VGLL3	up	0.732702	0.00250165	0.444977
	ALG8	up	0.62566	0.00283333	0.462563
	KRT19	up	0.905492	0.000115121	0.0556719
	SULF1	up	0.607982	0.0045802	0.602957
	ARX	up	0.602958	0.00261906	0.445385
	TRIM59	up	0.578254	0.00297941	0.465126
	CDHR3	up	0.622062	0.00986827	0.915062
	REP15	up	0.596675	0.00963128	0.913938
	CDK6	up	0.49826	0.00968567	0.913938
	BRCA2	up	0.889452	0.000164086	0.074683
	MCM8	up	0.720964	0.00320544	0.481593
	MTTP	up	0.770318	0.000328859	0.124124				1	100	ctr
	B3GNT5	up	0.612297	0.00859365	0.852479					200
	NUF2	up	0.790865	0.00107058	0.2808
	PRR11	up	0.652219	0.00538312	0.677087
	HIVEP2	down	-0.588696	0.00802345	0.845492
	SNX10	down	-0.487969	0.00661805	0.775866
	MYL9	down	-0.963348	8.04613e-05	0.0429358
	SGIP1	down	-0.516146	0.00734639	0.835922
	SOST	down	-1.42247	1.7799e-09	9.1813e-06
	CRYBB1	down	-1.05706	1.56388e-06	0.0016134
	C5orf30	down	-0.553754	0.00865331	0.85293
	TNFAIP3	down	-0.856184	0.000446698	0.156598
	TFAP2B	down	-0.675991	0.0047232	0.614214
	ZCWPW2	down	-0.634327	0.0083892	0.845492
	SLC2A3	down	-0.614853	0.00337235	0.499768
	CADPS	down	-0.48219	0.00846858	0.845492
	BLCAP	down	-0.594647	0.00570929	0.695679
	PPM1K	down	-0.514833	0.00417166	0.566299
	C1GALT1	down	-0.648258	0.00208119	0.397611
	BMP7	down	-0.767744	3.91563e-05	0.0263454
	RSPO3	down	-0.970781	4.62566e-05	0.0298259
	HOXA3	down	-1.27136	1.86921e-07	0.0003214
	NHLH2	down	-0.922397	5.1139e-05	0.0304375
	CCBE1	down	-0.664528	0.00257515	0.445385
	MAFB	down	-0.656466	0.00261006	0.445385
	ROMO1	down	-0.694175	0.000694809	0.202871
	GRM7	down	-0.751694	0.00135093	0.312024
	PTPRE	down	-0.653605	0.00230112	0.423927
	CNOT6L	down	-1.06415	1.09401e-08	2.82165e-05
	PHOX2B	down	-0.812237	0.000910079	0.251491
	TFAP2A	down	-0.612146	0.00844423	0.845492
	CELF4	down	-0.4525	0.00774779	0.841177
	FOXP2	down	-0.566196	0.00114233	0.289795
	AMTN	down	-0.784366	0.000571753	0.184331
	NAP1L5	down	-0.58523	0.00500811	0.6405
	THAP5	down	-0.75228	0.000564484	0.184331
	RNF152	down	-0.505597	0.00364265	0.517156
	LHFPL2	down	-0.773535	0.00157168	0.340158
	DOK5	down	-0.697017	0.00291111	0.465126
	NQO1	down	-0.58666	0.00788179	0.841177
	RBFOX1	down	-0.713236	0.00122181	0.30012
	SV2B	down	-1.15395	1.99229e-08	4.22309e-05
	RBP1	down	-0.675462	0.000209136	0.0882063
	RGCC	down	-1.16089	8.07424e-07	0.000961145
	ZDHHC11	down	-0.620561	0.00838691	0.845492
	CPNE4	down	-0.719291	0.00297577	0.465126
	SYT4	down	-0.483829	0.00779614	0.841177
	SPATS2L	down	-0.57032	0.0014941	0.335089
	ONECUT3	down	-0.575134	0.00763435	0.841177
	ZNF404	down	-0.629982	0.00995569	0.915062
	RCAN1	down	-0.810436	0.000182708	0.0807831
	NTNG1	down	-0.549227	0.00459767	0.602957
	LIMCH1	down	-0.55341	0.00354834	0.511116
	RNF5	down	-0.598765	0.00542544	0.677087
	LUZP2	down	-0.554246	0.00532933	0.675995
	NCAM2	down	-0.623919	0.00785289	0.841177
	FAM101B	down	-0.579772	0.008163	0.845492
	CTBP1	down	-0.929862	1.862e-05	0.0151655
	TGFB2	down	-0.784557	0.000655516	0.196
	CA2	down	-0.713198	0.00276971	0.462563
	ZP3	down	-0.579431	0.00205215	0.397611
	PDYN	down	-1.00393	2.97417e-05	0.0219168
	POU4F2	down	-0.713058	0.00355229	0.511116
