# Supplementary material for: Transcriptomic profiling of purified patient-derived dopamine neurons identifies convergent perturbations and therapeutics for Parkinson’s disease
Source: Hum Mol Genet. 2017 Jan 17;26(3):552–66. doi: 10.1093/hmg/ddw412 (PMC5409122; doi:10.1093/hmg/ddw412)
Supplement: Supplementary Data [file ddw412_Supp.zip › ddw412-suppl_data/Supplementary_Data2.xlsx]

## Sheet: S2_Table
Supplementary Data 2: CMAP results (by name) by using 168 DE genes as load signature
	rank	cmap name	mean	n	enrichment	p	specificity	percent non-null
	1	ionomycin	-0.723	3	-0.985	0	0	100
	2	trifluridine	-0.65	4	-0.956	0	0.0082	100
	3	thioguanosine	-0.677	4	-0.94	0	0.007	100
	4	tretinoin	-0.418	22	-0.498	0	0.0074	77
	5	dantrolene	0.467	6	0.833	2e-05	0	100
	6	wortmannin	0.237	18	0.54	4e-05	0.071	55
	7	15-delta prostaglandin J2	-0.427	15	-0.549	0.00012	0.0602	73
	8	8-azaguanine	-0.631	4	-0.885	0.0004	0	100
	9	menadione	-0.749	2	-0.984	0.00056	0	100
	10	pyrvinium	-0.482	6	-0.738	0.00066	0.0516	83
	11	helveticoside	-0.485	6	-0.738	0.00068	0.013	100
	12	tetraethylenepentamine	0.242	6	0.746	0.00072	0	50
	13	0179445-0000	-0.413	8	-0.645	0.00096	0.0135	87
	14	felodipine	-0.531	7	-0.658	0.00156	0.0091	85
	15	STOCK1N-35696	-0.632	2	-0.968	0.00223	0.0137	100
	16	vinburnine	0.321	4	0.813	0.00237	0.0059	50
	17	nifedipine	-0.303	7	-0.639	0.00246	0.0063	57
	18	clioquinol	-0.557	5	-0.735	0.0027	0	80
	19	quercetin	-0.487	6	-0.661	0.00429	0.0159	83
	20	tolmetin	-0.506	4	-0.775	0.00527	0	100
	21	cefapirin	0.4	4	0.771	0.00539	0	75
	22	BCB000040	0.478	4	0.769	0.00555	0.0057	75
	23	trimethobenzamide	0.457	5	0.699	0.00595	0.0491	80
	24	calmidazolium	-0.688	2	-0.947	0.00612	0.0328	100
	25	methotrexate	-0.421	8	-0.561	0.00652	0.048	75
	26	rotenone	0.284	4	0.75	0.0076	0.0117	50
	27	mometasone	-0.542	4	-0.75	0.00778	0.0171	100
	28	chlorzoxazone	-0.501	4	-0.749	0.00794	0.0251	100
	29	0173570-0000	-0.453	6	-0.628	0.0082	0.0949	83
	30	digitoxigenin	-0.49	4	-0.745	0.0083	0.0294	100
	31	astemizole	-0.551	5	-0.673	0.00869	0.1188	100
	32	ticlopidine	-0.408	5	-0.673	0.00879	0.0069	100
	33	ciclopirox	-0.577	4	-0.741	0.00887	0.0476	75
	34	sulfadoxine	0.468	3	0.833	0.00931	0	100
	35	Prestwick-860	0.35	4	0.735	0.00979	0.0081	75
	36	loxapine	-0.47	4	-0.735	0.00985	0	100
	37	ascorbic acid	0.228	4	0.733	0.00985	0	50
	38	protriptyline	-0.482	4	-0.722	0.01211	0.0451	100
	39	raubasine	0.429	4	0.721	0.01225	0.0321	75
	40	moxisylyte	-0.443	5	-0.65	0.01298	0.0255	80
	41	halcinonide	-0.483	5	-0.649	0.01302	0.0127	80
	42	6-bromoindirubin-3'-oxime	-0.402	7	-0.56	0.01317	0.1449	85
	43	terfenadine	-0.504	3	-0.809	0.0138	0.0826	100
	44	imipenem	-0.444	4	-0.709	0.01484	0.0332	100
	45	5279552	-0.595	2	-0.912	0.01551	0.0119	100
	46	rottlerin	-0.576	3	-0.803	0.01552	0.0588	100
	47	daunorubicin	-0.464	4	-0.703	0.01601	0.114	75
	48	flucloxacillin	0.418	4	0.703	0.01615	0.0065	75
	49	nifurtimox	0.207	4	0.698	0.01725	0.0093	50
	50	alsterpaullone	-0.502	3	-0.794	0.01781	0.1714	100
	51	cinchonine	0.507	4	0.692	0.01876	0.2	75
	52	nifenazone	0.386	5	0.633	0.01896	0.0063	80
	53	norethisterone	-0.398	4	-0.688	0.02055	0.0244	100
	54	yohimbine	0.28	5	0.627	0.02075	0	60
	55	perphenazine	-0.321	5	-0.62	0.02087	0.0678	80
	56	prochlorperazine	-0.292	16	-0.363	0.02168	0.2736	68
	57	7-aminocephalosporanic acid	0.446	4	0.682	0.0218	0.0199	75
	58	0175029-0000	-0.369	6	-0.573	0.02195	0.1901	83
	59	piperidolate	-0.435	3	-0.777	0.02259	0.0619	100
	60	fluticasone	-0.47	4	-0.68	0.02316	0.1083	100
	61	pilocarpine	0.284	4	0.677	0.02373	0.0943	75
	62	hycanthone	-0.497	4	-0.677	0.02425	0.042	100
	63	streptomycin	0.449	4	0.675	0.02461	0.034	75
	64	methylprednisolone	-0.428	4	-0.674	0.02536	0.0447	100
	65	gossypol	-0.448	6	-0.56	0.02721	0.1061	83
	66	anisomycin	-0.435	4	-0.668	0.02733	0.178	75
	67	pentoxyverine	-0.469	4	-0.667	0.02787	0.0609	75
	68	acebutolol	0.284	5	0.607	0.0285	0.0347	60
	69	5224221	-0.573	2	-0.88	0.02907	0.1955	100
	70	trimetazidine	-0.339	4	-0.662	0.0292	0.1576	100
	71	lanatoside C	-0.307	6	-0.555	0.0294	0.1702	66
	72	mifepristone	0.317	4	0.661	0.03016	0.0325	50
	73	flumetasone	-0.335	6	-0.553	0.03031	0.0693	66
	74	thiostrepton	-0.449	4	-0.655	0.03251	0.1574	75
	75	phenoxybenzamine	-0.266	4	-0.655	0.03264	0.2364	50
	76	trapidil	0.418	3	0.744	0.03285	0.0933	66
	77	F0447-0125	-0.436	4	-0.654	0.03322	0.0342	75
	78	pimethixene	-0.463	3	-0.746	0.03355	0.0463	100
	79	withaferin A	-0.383	4	-0.653	0.03364	0.1721	75
	80	tocainide	0.289	4	0.653	0.0338	0.0573	75
	81	levcycloserine	0.276	4	0.653	0.0339	0.0085	75
	82	fludroxycortide	-0.411	5	-0.589	0.03396	0.0699	80
	83	primaquine	-0.394	4	-0.653	0.03428	0.0556	75
	84	proguanil	0.364	3	0.738	0.03527	0.0509	66
	85	flupentixol	-0.307	4	-0.649	0.03567	0.088	75
	86	leflunomide	0.437	4	0.648	0.0368	0.0678	75
	87	puromycin	-0.419	4	-0.647	0.0369	0.2164	75
	88	myricetin	-0.445	4	-0.646	0.0375	0.0451	75
	89	ellipticine	-0.448	4	-0.644	0.03811	0.1832	75
	90	azacitidine	-0.517	3	-0.734	0.0386	0.1731	100
	91	carbachol	-0.332	4	-0.642	0.03917	0.0636	75
	92	oxyphenbutazone	-0.335	4	-0.641	0.03965	0.0588	75
	93	equilin	-0.348	5	-0.576	0.04109	0.0145	60
	94	terazosin	0.41	4	0.632	0.04573	0.1348	75
	95	carbinoxamine	0.211	4	0.632	0.04579	0.0142	50
	96	5155877	-0.418	4	-0.629	0.04673	0.1316	75
	97	clomifene	-0.422	4	-0.628	0.04701	0.0725	75
	98	hesperetin	-0.268	5	-0.565	0.04708	0.0794	60
	99	practolol	-0.432	4	-0.627	0.0479	0.0357	75
	100	molsidomine	-0.344	4	-0.624	0.04953	0.0323	75
	101	piroxicam	-0.402	4	-0.621	0.05178	0.0819	75
	102	homosalate	0.182	4	0.621	0.05218	0.034	50
	103	mitoxantrone	-0.467	3	-0.705	0.05244	0.2057	100
	104	Prestwick-967	0.407	4	0.62	0.05299	0.0385	75
	105	hydroxyzine	-0.332	5	-0.553	0.05559	0.0458	80
	106	etoposide	-0.298	4	-0.612	0.05751	0.1795	50
	107	mycophenolic acid	-0.447	3	-0.695	0.05775	0.1504	100
	108	metaraminol	-0.296	4	-0.61	0.05862	0.0279	75
	109	PHA-00846566E	0.361	3	0.689	0.05957	0.0368	66
	110	spironolactone	0.269	5	0.551	0.05988	0.1447	60
	111	josamycin	0.296	5	0.548	0.06172	0.1914	60
	112	quinisocaine	-0.334	4	-0.606	0.06225	0.104	75
	113	pregnenolone	-0.177	4	-0.603	0.06427	0.0764	50
	114	deferoxamine	-0.27	8	-0.439	0.06449	0.1534	75
	115	parbendazole	0.365	4	0.603	0.06483	0.0916	50
	116	CP-320650-01	0.261	8	0.437	0.06525	0.3295	50
	117	indoprofen	0.27	4	0.602	0.06559	0.1728	50
	118	felbinac	0.342	4	0.6	0.06646	0.386	75
	119	terbutaline	-0.43	4	-0.598	0.06859	0.0135	75
	120	azacyclonol	-0.361	5	-0.538	0.06869	0.1177	80
	121	doxorubicin	-0.421	3	-0.674	0.06971	0.406	100
	122	5707885	-0.255	4	-0.597	0.06976	0.1344	50
	123	diethylstilbestrol	0.285	6	0.495	0.06994	0.3895	66
	124	chrysin	-0.551	3	-0.672	0.07087	0.1919	100
	125	oxybenzone	0.369	4	0.594	0.07161	0.2529	75
	126	DL-thiorphan	-0.523	2	-0.808	0.07283	0.125	100
	127	iloprost	0.297	3	0.669	0.07287	0.204	66
	128	gelsemine	-0.247	4	-0.593	0.0735	0.1053	50
	129	naproxen	0.15	9	0.407	0.07352	0.1824	55
	130	rescinnamine	-0.453	3	-0.665	0.07527	0.0413	100
	131	chlortetracycline	0.342	5	0.533	0.0753	0	60
	132	monastrol	0.242	8	0.427	0.07546	0.15	50
	133	Prestwick-559	-0.429	3	-0.664	0.07561	0.2364	100
	134	diethylcarbamazine	0.254	4	0.588	0.07625	0.0672	50
	135	PNU-0251126	-0.308	6	-0.489	0.0767	0.14	50
	136	beta-escin	-0.404	6	-0.487	0.07866	0.124	66
	137	econazole	-0.407	4	-0.585	0.08083	0.1624	75
	138	MG-262	-0.425	3	-0.656	0.08114	0.3465	66
	139	acetylsalicylsalicylic acid	0.256	4	0.581	0.08216	0.0488	50
	140	moroxydine	0.321	5	0.525	0.08283	0.0966	60
	141	bisacodyl	-0.396	4	-0.582	0.08329	0.1129	75
	142	iocetamic acid	0.325	4	0.58	0.08345	0.0625	75
	143	meropenem	-0.256	4	-0.58	0.08504	0.1587	75
	144	5253409	-0.485	2	-0.791	0.08555	0.0342	100
	145	betonicine	-0.293	6	-0.48	0.08621	0.1013	66
	146	miconazole	-0.293	5	-0.517	0.08888	0.124	80
	147	irinotecan	-0.445	3	-0.645	0.09056	0.3913	66
	148	5194442	-0.199	4	-0.574	0.09085	0.1465	50
	149	carisoprodol	0.189	4	0.57	0.0922	0.0795	50
	150	cicloheximide	-0.287	4	-0.573	0.09256	0.3185	75
	151	flunisolide	-0.339	6	-0.474	0.09354	0.1	66
	152	tetryzoline	0.318	3	0.642	0.0941	0.0189	66
	153	calcium pantothenate	-0.407	4	-0.571	0.09419	0.1937	75
	154	blebbistatin	-0.544	2	-0.781	0.0944	0.1284	100
	155	hydrastine hydrochloride	0.207	4	0.567	0.09545	0.0511	50
	156	fenbendazole	0.115	4	0.566	0.09592	0.1571	50
	157	famotidine	-0.235	5	-0.51	0.09655	0.1067	60
	158	pergolide	0.285	4	0.565	0.09714	0.1525	50
	159	orlistat	-0.358	5	-0.509	0.09785	0.0747	80
	160	gliclazide	-0.365	4	-0.566	0.09869	0.315	75
	161	nisoxetine	-0.377	4	-0.565	0.09964	0.122	75
	162	serotonin	-0.265	5	-0.506	0.10153	0.0739	60
	163	loperamide	-0.31	6	-0.466	0.10266	0.2719	66
	164	ivermectin	-0.353	5	-0.505	0.10365	0.246	80
	165	esculetin	-0.434	3	-0.63	0.1045	0.1538	66
	166	Prestwick-984	0.231	4	0.558	0.10486	0.1212	50
	167	CP-863187	0.289	4	0.558	0.10505	0.1409	50
	168	PNU-0293363	-0.362	3	-0.63	0.1051	0.1307	66
	169	rofecoxib	-0.147	6	-0.464	0.10566	0.1029	66
	170	metergoline	-0.226	4	-0.559	0.10603	0.0957	75
	171	bezafibrate	-0.412	4	-0.558	0.10716	0.198	75
	172	thapsigargin	-0.364	3	-0.627	0.10808	0.4839	66
	173	guanfacine	0.17	5	0.504	0.10814	0.0992	60
	174	tropicamide	-0.232	6	-0.458	0.11376	0.1667	66
	175	etacrynic acid	-0.334	3	-0.621	0.11473	0.1138	66
	176	chlorambucil	-0.282	4	-0.552	0.11486	0.1753	75
	177	alprenolol	-0.21	4	-0.551	0.11629	0.1095	75
	178	AR-A014418	-0.288	3	-0.617	0.11918	0.1302	66
	179	naloxone	-0.303	6	-0.454	0.11952	0.1907	50
	180	diflorasone	-0.207	4	-0.548	0.11995	0.0808	50
	181	cefoperazone	0.151	3	0.616	0.12106	0.1814	66
	182	disulfiram	-0.403	5	-0.491	0.12244	0.259	80
	183	profenamine	-0.384	4	-0.542	0.12584	0.0391	75
	184	bethanechol	0.273	4	0.54	0.12588	0.0719	50
	185	harpagoside	0.158	4	0.538	0.12905	0.2387	50
	186	bicuculline	-0.396	4	-0.539	0.1306	0.0961	75
	187	methoxsalen	-0.258	3	-0.608	0.13092	0.0977	66
	188	isotretinoin	-0.251	4	-0.538	0.13157	0.1825	50
	189	tiletamine	0.227	4	0.536	0.13175	0.125	50
	190	trifluoperazine	-0.19	16	-0.28	0.1333	0.5096	50
	191	STOCK1N-35215	-0.432	3	-0.6	0.14089	0.1269	66
	192	penbutolol	0.451	3	0.601	0.14093	0.3277	66
	193	clomipramine	-0.378	4	-0.53	0.14196	0.2366	75
	194	PF-00875133-00	-0.196	3	-0.597	0.14624	0.089	66
	195	3-acetylcoumarin	-0.337	5	-0.475	0.14651	0.2032	60
	196	tetramisole	0.257	4	0.524	0.14699	0.0956	50
	197	benfotiamine	-0.363	5	-0.475	0.14709	0.1133	60
	198	acetohexamide	0.289	4	0.524	0.14741	0.0585	50
	199	minocycline	0.302	5	0.476	0.14817	0.1346	60
	200	phenylpropanolamine	-0.3	4	-0.525	0.14832	0.0549	75
	201	nitrofurantoin	-0.171	5	-0.473	0.15024	0.1667	60
	202	gramine	-0.277	4	-0.522	0.15214	0.1312	75
	203	butein	-0.418	2	-0.722	0.1542	0.1277	100
	204	adrenosterone	0.167	4	0.519	0.15439	0.1884	50
	205	Prestwick-972	0.212	3	0.591	0.15566	0.1437	66
	206	apomorphine	-0.354	5	-0.47	0.15604	0.2762	60
	207	fusidic acid	0.242	4	0.516	0.15727	0.1242	50
	208	solanine	-0.343	4	-0.518	0.15851	0.1913	75
	209	ebselen	-0.411	3	-0.586	0.16209	0.2805	66
	210	hecogenin	0.187	4	0.512	0.1636	0.1221	50
	211	demecarium bromide	0.226	4	0.511	0.16525	0.3214	50
	212	fluorocurarine	-0.371	4	-0.51	0.16945	0.1466	75
	213	sulfamerazine	0.189	5	0.463	0.17024	0.0977	60
	214	carbamazepine	-0.264	8	-0.37	0.17252	0.2424	50
	215	1,4-chrysenequinone	-0.461	2	-0.705	0.17408	0.2422	100
	216	levobunolol	0.212	4	0.505	0.17494	0.3205	50
	217	suramin sodium	0.11	4	0.504	0.17589	0.1849	50
	218	amrinone	0.158	4	0.503	0.17792	0.1618	50
	219	0225151-0000	0.379	3	0.576	0.17823	0.1038	66
	220	spaglumic acid	0.311	2	0.701	0.17883	0.2381	50
	221	zimeldine	0.127	5	0.459	0.17885	0.2077	60
	222	xylometazoline	-0.357	4	-0.504	0.17926	0.2928	75
	223	timolol	0.18	4	0.501	0.18029	0.4944	50
	224	betamethasone	-0.438	3	-0.574	0.1814	0.1538	66
	225	verapamil	-0.26	6	-0.417	0.18563	0.15	66
	226	atovaquone	0.378	3	0.57	0.18771	0.1654	66
	227	16-phenyltetranorprostaglandin E2	-0.21	4	-0.498	0.18835	0.1905	50
	228	doxycycline	0.087	5	0.451	0.19351	0.1704	60
	229	flutamide	0.055	5	0.448	0.19932	0.2279	60
	230	biotin	0.253	3	0.559	0.20762	0.1544	66
	231	tobramycin	-0.366	4	-0.487	0.20812	0.4663	75
	232	ursolic acid	0.23	4	0.484	0.21003	0.2857	50
	233	xamoterol	0.213	3	0.557	0.21138	0.2831	66
	234	griseofulvin	-0.246	5	-0.441	0.21194	0.1455	60
	235	deptropine	-0.378	4	-0.484	0.21282	0.3657	75
	236	pargyline	-0.348	4	-0.484	0.21467	0.4649	75
	237	bumetanide	0.294	4	0.48	0.21665	0.4817	50
	238	antazoline	-0.263	4	-0.482	0.21882	0.1887	50
	239	amitriptyline	-0.287	6	-0.402	0.21914	0.3679	66
	240	guanadrel	0.237	5	0.438	0.22149	0.4828	60
	241	trimipramine	-0.36	4	-0.48	0.22181	0.1102	75
	242	azathioprine	-0.207	7	-0.373	0.22283	0.1192	57
	243	quipazine	0.247	4	0.477	0.22286	0.2484	50
	244	AG-013608	0.133	8	0.348	0.22575	0.2908	50
	245	ambroxol	0.152	4	0.475	0.22736	0.5098	50
	246	dydrogesterone	0.12	4	0.475	0.22764	0.2078	50
	247	GW-8510	-0.265	4	-0.477	0.22809	0.6336	50
	248	talampicillin	-0.385	4	-0.477	0.22841	0.3957	75
	249	0297417-0002B	-0.37	3	-0.547	0.23003	0.4016	66
	250	isoxicam	0.321	5	0.433	0.23228	0.561	60
	251	vinpocetine	-0.35	4	-0.473	0.23687	0.3862	75
	252	sulfamonomethoxine	0.183	4	0.47	0.23746	0.4845	50
	253	gabapentin	0.191	4	0.469	0.23993	0.1439	50
	254	ifenprodil	-0.188	4	-0.472	0.24003	0.523	50
	255	sulconazole	-0.35	4	-0.471	0.24055	0.5197	75
	256	proscillaridin	-0.348	3	-0.541	0.24113	0.3909	66
	257	fluorometholone	-0.347	4	-0.47	0.24375	0.2658	75
	258	asiaticoside	-0.4	4	-0.469	0.24614	0.1699	75
	259	erythromycin	-0.318	5	-0.425	0.24716	0.1687	60
	260	digoxigenin	-0.263	5	-0.425	0.24786	0.3452	60
	261	cefixime	0.133	4	0.465	0.2493	0.125	50
	262	BCB000039	-0.211	3	-0.536	0.25094	0.2112	66
	263	aconitine	0.333	4	0.463	0.253	0.2157	50
	264	oxaprozin	-0.214	6	-0.387	0.25563	0.2042	66
	265	lidocaine	0.149	5	0.421	0.2583	0.2148	60
	266	meteneprost	0.135	4	0.461	0.25889	0.5924	50
	267	valinomycin	-0.346	4	-0.463	0.25934	0.4286	75
	268	AH-23848	0.169	3	0.532	0.26072	0.1881	66
	269	tolazamide	-0.323	3	-0.531	0.2614	0.2	66
	270	IC-86621	0.184	4	0.46	0.26185	0.2945	50
	271	tetroquinone	-0.33	4	-0.461	0.26352	0.2749	75
	272	proxyphylline	-0.356	4	-0.46	0.26523	0.4654	75
	273	morantel	-0.356	5	-0.418	0.26551	0.6524	60
	274	(-)-isoprenaline	-0.201	4	-0.46	0.26617	0.1714	75
	275	sulfapyridine	-0.394	4	-0.458	0.27013	0.2212	75
	276	nifuroxazide	-0.319	4	-0.458	0.27088	0.305	50
	277	hexetidine	-0.212	4	-0.458	0.27132	0.4506	75
	278	milrinone	0.269	3	0.526	0.27408	0.4127	66
	279	metrizamide	0.195	4	0.455	0.27409	0.4658	50
	280	ethoxyquin	-0.339	5	-0.414	0.27416	0.1594	60
	281	sulfamethizole	0.156	4	0.453	0.27657	0.1482	50
	282	tiabendazole	-0.224	4	-0.455	0.27816	0.5146	50
	283	seneciphylline	-0.377	4	-0.454	0.28149	0.2515	75
	284	pempidine	-0.321	5	-0.411	0.28189	0.3642	60
	285	mesoridazine	-0.247	4	-0.452	0.28451	0.3224	75
	286	NU-1025	-0.274	2	-0.624	0.28518	0.2312	50
	287	3-acetamidocoumarin	-0.207	4	-0.451	0.28841	0.6169	50
	288	PHA-00816795	-0.256	2	-0.621	0.2893	0.3776	50
	289	ethambutol	-0.291	5	-0.407	0.2899	0.2472	60
	290	santonin	-0.216	4	-0.45	0.29054	0.2646	50
	291	dipivefrine	0.209	4	0.447	0.29145	0.1563	50
	292	trioxysalen	-0.294	4	-0.449	0.29314	0.6853	75
	293	brinzolamide	-0.245	4	-0.448	0.29412	0.3297	50
	294	amoxapine	-0.276	5	-0.405	0.2953	0.3205	60
	295	crotamiton	0.182	4	0.445	0.29877	0.1942	50
	296	theophylline	-0.214	4	-0.447	0.29893	0.2528	75
	297	furaltadone	-0.273	6	-0.371	0.29951	0.5087	50
	298	picrotoxinin	-0.319	4	-0.445	0.30317	0.2762	75
	299	salsolidin	-0.302	4	-0.445	0.30359	0.4156	50
	300	imatinib	-0.156	2	-0.612	0.30361	0.3467	50
	301	ramipril	-0.317	4	-0.444	0.30532	0.2514	75
	302	ofloxacin	-0.192	5	-0.4	0.3072	0.4162	60
	303	clorgiline	-0.329	4	-0.443	0.30727	0.312	75
	304	edrophonium chloride	-0.22	5	-0.4	0.3076	0.4406	60
	305	propidium iodide	0.298	4	0.441	0.3078	0.3292	50
	306	bupropion	-0.365	4	-0.443	0.30788	0.4118	75
	307	antimycin A	-0.225	5	-0.399	0.30898	0.4776	60
	308	delsoline	0.231	4	0.44	0.31065	0.3482	50
	309	etifenin	-0.159	4	-0.442	0.31103	0.3736	75
	310	dimenhydrinate	0.15	4	0.44	0.31162	0.4046	50
	311	bufexamac	-0.218	4	-0.441	0.3127	0.4882	75
	312	florfenicol	0.065	4	0.439	0.31321	0.2811	50
	313	methazolamide	-0.373	4	-0.441	0.31359	0.4709	75
	314	tonzonium bromide	0.15	4	0.439	0.31435	0.5408	50
	315	flecainide	-0.163	6	-0.366	0.31554	0.1667	50
	316	amantadine	0.239	4	0.437	0.32099	0.4088	50
	317	gallamine triethiodide	-0.258	5	-0.394	0.32556	0.3915	60
	318	alpha-ergocryptine	0.167	6	0.36	0.33046	0.24	50
	319	articaine	-0.202	3	-0.5	0.33086	0.2703	66
	320	pridinol	-0.193	4	-0.435	0.3312	0.3904	50
	321	benzathine benzylpenicillin	-0.252	4	-0.432	0.33707	0.5402	75
	322	oxybutynin	0.196	4	0.43	0.33872	0.3974	50
	323	mepenzolate bromide	-0.272	5	-0.388	0.34243	0.4658	60
	324	acepromazine	-0.235	4	-0.43	0.34262	0.5819	75
	325	amiprilose	-0.256	4	-0.43	0.34429	0.3294	50
	326	prenylamine	-0.28	4	-0.429	0.3455	0.4862	50
	327	iopamidol	0.199	4	0.427	0.34626	0.6163	50
	328	isosorbide	0.115	4	0.427	0.34761	0.3408	50
	329	lasalocid	-0.241	4	-0.426	0.35509	0.5741	50
	330	iopanoic acid	-0.399	4	-0.426	0.35604	0.37	75
	331	cefalonium	0.048	3	0.489	0.35666	0.2266	66
	332	idoxuridine	-0.309	5	-0.383	0.35736	0.3379	60
	333	Prestwick-981	-0.311	3	-0.489	0.35772	0.2602	66
	334	azlocillin	0.231	4	0.423	0.35883	0.2963	50
	335	diperodon	-0.318	3	-0.487	0.36271	0.3411	66
	336	difenidol	-0.234	3	-0.485	0.36808	0.5667	66
	337	flucytosine	-0.13	4	-0.422	0.36822	0.4567	75
	338	glycopyrronium bromide	-0.253	5	-0.38	0.36888	0.3654	60
	339	androsterone	0.115	4	0.419	0.36897	0.2692	50
	340	sulfanilamide	-0.221	4	-0.421	0.36903	0.3222	75
	341	methocarbamol	-0.279	3	-0.484	0.3706	0.4681	66
	342	TTNPB	-0.277	2	-0.57	0.37117	0.3576	50
	343	flavoxate	-0.168	4	-0.42	0.37214	0.3455	50
	344	levonorgestrel	-0.325	6	-0.348	0.37241	0.6721	66
	345	conessine	0.07	4	0.418	0.37252	0.2	50
	346	tracazolate	0.079	4	0.418	0.37252	0.3529	50
	347	praziquantel	-0.296	4	-0.42	0.37383	0.3813	50
	348	methapyrilene	-0.216	4	-0.419	0.37498	0.4134	50
	349	16,16-dimethylprostaglandin E2	-0.359	3	-0.482	0.37519	0.4621	66
	350	brompheniramine	-0.362	4	-0.419	0.3757	0.2465	75
	351	fenoprofen	-0.212	6	-0.347	0.37688	0.7194	66
	352	mefloquine	-0.254	5	-0.376	0.37903	0.6482	60
	353	theobromine	-0.115	4	-0.418	0.3795	0.4431	75
	354	moracizine	-0.331	4	-0.417	0.38232	0.4702	75
	355	carbimazole	-0.308	3	-0.479	0.3838	0.5137	66
	356	amodiaquine	-0.183	4	-0.416	0.38467	0.5329	50
	357	danazol	-0.291	4	-0.415	0.38682	0.2517	50
	358	niclosamide	-0.314	5	-0.374	0.38686	0.5124	60
	359	cefaclor	-0.189	4	-0.414	0.39064	0.4941	50
	360	H-7	-0.309	4	-0.414	0.39157	0.7955	75
	361	norcyclobenzaprine	-0.368	4	-0.413	0.39344	0.6279	75
	362	propafenone	-0.178	4	-0.413	0.39344	0.5988	50
	363	emetine	-0.149	4	-0.413	0.39446	0.7882	50
	364	vidarabine	-0.326	4	-0.412	0.39603	0.5188	75
	365	trazodone	-0.318	3	-0.474	0.3971	0.764	66
	366	thiamine	-0.306	3	-0.473	0.39738	0.4521	66
	367	bepridil	-0.295	4	-0.41	0.40104	0.5758	50
	368	chlorphenamine	-0.308	4	-0.41	0.40279	0.4064	75
	369	paracetamol	-0.15	4	-0.409	0.40401	0.3933	50
	370	indapamide	-0.25	6	-0.337	0.41015	0.4489	50
	371	glycocholic acid	0.131	4	0.405	0.41427	0.3143	50
	372	tamoxifen	-0.222	7	-0.313	0.41602	0.373	57
	373	zalcitabine	-0.292	4	-0.405	0.41992	0.3224	50
	374	ketotifen	0.094	4	0.403	0.42004	0.6211	50
	375	benzthiazide	0.071	4	0.403	0.4206	0.3621	50
	376	nialamide	0.101	4	0.402	0.42131	0.3784	50
	377	piperlongumine	-0.199	2	-0.539	0.42453	0.5127	50
	378	tribenoside	-0.242	4	-0.403	0.42499	0.3252	50
	379	eucatropine	-0.229	6	-0.332	0.4271	0.8542	50
	380	stachydrine	0.093	4	0.401	0.42732	0.3245	50
	381	berberine	0.228	4	0.4	0.42959	0.4929	50
	382	naftidrofuryl	0.134	4	0.4	0.43007	0.2893	50
	383	aciclovir	0.161	6	0.328	0.43653	0.7081	50
	384	terguride	-0.189	8	-0.288	0.43818	0.4309	50
	385	guanethidine	-0.293	3	-0.457	0.43921	0.5294	66
	386	myosmine	0.074	6	0.326	0.44444	0.5878	50
	387	doxazosin	-0.264	4	-0.395	0.45203	0.8	50
	388	megestrol	-0.058	4	-0.394	0.45304	0.4694	50
	389	enilconazole	-0.278	4	-0.393	0.45794	0.4286	50
	390	dioxybenzone	-0.097	4	-0.392	0.45921	0.5376	50
	391	ketoconazole	0.164	4	0.39	0.46028	0.4238	50
	392	amiodarone	-0.257	5	-0.353	0.46096	0.6946	60
	393	apigenin	-0.285	4	-0.391	0.46166	0.8261	50
	394	fenoterol	-0.066	3	-0.444	0.47418	0.5294	66
	395	acacetin	-0.155	6	-0.318	0.47998	0.6464	50
	396	oxytetracycline	-0.146	3	-0.441	0.48368	0.479	66
	397	pepstatin	0.074	4	0.383	0.48515	0.4653	50
	398	dinoprost	0.133	4	0.382	0.48674	0.6177	50
	399	latamoxef	-0.321	3	-0.439	0.48806	0.5977	66
	400	mebeverine	-0.059	4	-0.382	0.49054	0.485	50
	401	zidovudine	-0.228	4	-0.382	0.49175	0.5101	50
	402	carbenoxolone	0.175	4	0.38	0.49362	0.5948	50
	403	hydroxyachillin	0.244	4	0.379	0.49758	0.2897	50
	404	6-azathymine	-0.217	4	-0.379	0.50244	0.7299	50
	405	bromperidol	-0.051	3	-0.433	0.50517	0.5542	66
	406	progesterone	0.071	4	0.377	0.50596	0.4969	50
	407	clotrimazole	-0.125	5	-0.34	0.50662	0.553	60
	408	cycloserine	0.139	4	0.375	0.51191	0.6077	50
	409	phenazopyridine	-0.046	4	-0.376	0.51276	0.5886	50
	410	Y-27632	-0.3	2	-0.496	0.51334	0.7541	50
	411	alimemazine	-0.186	4	-0.374	0.51821	0.5646	50
	412	5230742	-0.363	2	-0.495	0.5203	0.6503	50
	413	prilocaine	-0.2	6	-0.309	0.52058	0.455	50
	414	dipyridamole	-0.253	6	-0.308	0.52129	0.7423	50
	415	lansoprazole	-0.064	4	-0.373	0.52171	0.7231	50
	416	captopril	-0.088	5	-0.335	0.52492	0.6508	60
	417	liothyronine	-0.231	4	-0.372	0.52583	0.715	50
	418	propylthiouracil	-0.145	4	-0.372	0.52645	0.7708	50
	419	securinine	-0.262	4	-0.372	0.52842	0.7089	50
	420	diflunisal	-0.291	5	-0.333	0.53512	0.5099	60
	421	hexylcaine	0.148	4	0.368	0.53608	0.461	50
	422	ipratropium bromide	-0.275	3	-0.421	0.53634	0.7711	66
	423	noretynodrel	-0.097	4	-0.369	0.53721	0.5556	50
	424	pyrithyldione	0.141	4	0.367	0.54021	0.7	50
	425	cyclizine	-0.137	4	-0.368	0.54103	0.5776	50
	426	torasemide	0.093	4	0.366	0.5419	0.5182	50
	427	cloperastine	-0.283	6	-0.303	0.54491	0.7311	50
	428	sulfacetamide	-0.285	4	-0.366	0.54921	0.6103	50
	429	medrysone	-0.268	6	-0.302	0.5503	0.8703	50
	430	betulinic acid	-0.112	4	-0.364	0.55468	0.7226	50
	431	procainamide	-0.019	4	0.362	0.55647	0.5462	50
	432	fenofibrate	-0.155	3	-0.414	0.55739	0.6516	66
	433	PHA-00767505E	0.187	4	0.362	0.55762	0.6	50
	434	nitrendipine	-0.312	5	-0.327	0.55813	0.5092	60
	435	gliquidone	-0.123	4	-0.363	0.55814	0.5584	50
	436	fursultiamine	-0.254	4	-0.362	0.56144	0.5404	50
	437	spiperone	-0.337	2	-0.483	0.56289	0.5263	50
	438	benfluorex	-0.251	4	-0.361	0.5646	0.4571	50
	439	canadine	0.214	4	0.359	0.56761	0.8282	50
	440	dl-alpha tocopherol	-0.2	4	-0.36	0.5692	0.3989	50
	441	oxolamine	-0.065	4	-0.359	0.57172	0.6615	50
	442	corbadrine	-0.092	4	-0.358	0.57471	0.646	50
	443	diphenylpyraline	-0.153	6	-0.295	0.57952	0.7	50
	444	Prestwick-692	0.185	4	0.355	0.58193	0.8606	50
	445	rimexolone	-0.268	4	-0.356	0.58298	0.7979	50
	446	etamivan	-0.221	4	-0.355	0.58461	0.705	50
	447	desipramine	0.016	4	0.353	0.58752	0.8105	50
	448	copper sulfate	0.134	4	0.351	0.59631	0.6023	50
	449	Prestwick-682	0.161	4	0.349	0.60138	0.645	50
	450	spectinomycin	-0.177	4	-0.35	0.60325	0.4821	50
	451	canrenoic acid	-0.154	4	-0.349	0.60562	0.674	50
	452	procarbazine	-0.135	3	-0.396	0.608	0.3871	66
	453	clopamide	-0.194	4	-0.348	0.6091	0.625	50
	454	0198306-0000	-0.154	4	-0.347	0.61296	0.7443	50
	455	primidone	0.109	4	0.346	0.61358	0.5781	50
	456	gentamicin	-0.178	4	-0.346	0.61555	0.8224	50
	457	loracarbef	0.247	4	0.345	0.61636	0.719	50
	458	cefoxitin	0.143	4	0.344	0.61782	0.5931	50
	459	alfuzosin	-0.257	5	-0.311	0.62015	0.6413	60
	460	hesperidin	0.137	4	0.344	0.62114	0.4818	50
	461	kanamycin	-0.162	4	-0.344	0.62283	0.6243	50
	462	C-75	-0.11	4	-0.344	0.62331	0.5938	50
	463	sparteine	-0.253	4	-0.344	0.62494	0.578	50
	464	nortriptyline	-0.256	4	-0.344	0.62544	0.6569	50
	465	AH-6809	0.103	2	0.465	0.62987	0.5865	50
	466	etamsylate	-0.242	4	-0.343	0.62987	0.7475	50
	467	halofantrine	-0.114	3	-0.388	0.63054	0.6739	66
	468	nicardipine	-0.098	4	-0.342	0.63106	0.5613	50
	469	vanoxerine	-0.105	4	-0.342	0.63156	0.6167	50
	470	nicotinic acid	-0.24	4	-0.342	0.63319	0.6587	50
	471	5255229	-0.31	2	-0.464	0.6336	0.4754	50
	472	syrosingopine	-0.185	4	-0.341	0.63371	0.6701	50
	473	canavanine	-0.256	3	-0.386	0.63434	0.6804	66
	474	scopolamine	-0.062	4	-0.341	0.63562	0.6531	50
	475	capsaicin	-0.028	4	-0.34	0.63751	0.7104	50
	476	mefexamide	-0.146	4	-0.34	0.63751	0.6376	50
	477	fluvastatin	0.106	4	0.338	0.64191	0.6191	50
	478	novobiocin	-0.25	9	-0.231	0.64209	0.6813	55
	479	estrone	-0.112	4	-0.338	0.64382	0.6322	50
	480	meclocycline	0.148	4	0.337	0.64411	0.7333	50
	481	bretylium tosilate	0.073	4	0.335	0.6504	0.6385	50
	482	mercaptopurine	-0.235	2	-0.459	0.6513	0.6438	50
	483	pronetalol	-0.135	4	-0.333	0.66047	0.765	50
	484	5211181	-0.209	2	-0.455	0.66317	0.4741	50
	485	sulfametoxydiazine	-0.299	4	-0.332	0.66375	0.8592	50
	486	ethaverine	-0.315	4	-0.331	0.66717	0.7389	50
	487	11-deoxy-16,16-dimethylprostaglandin E2	-0.123	4	-0.331	0.6695	0.7181	50
	488	lobeline	-0.219	4	-0.33	0.67212	0.6136	50
	489	alcuronium chloride	0.245	2	0.449	0.68285	0.6222	50
	490	etynodiol	-0.27	4	-0.326	0.68579	0.6424	50
	491	perhexiline	-0.257	4	-0.326	0.68579	0.7647	50
	492	baclofen	-0.159	5	-0.293	0.69056	0.6773	60
	493	flufenamic acid	-0.176	6	-0.269	0.69123	0.8286	50
	494	amphotericin B	-0.214	4	-0.324	0.69182	0.7115	50
	495	phenelzine	-0.118	6	-0.268	0.69413	0.5944	50
	496	Prestwick-1085	0.081	4	0.321	0.69713	0.6364	50
	497	rolitetracycline	-0.136	4	-0.322	0.69795	0.8101	50
	498	corynanthine	-0.281	3	-0.362	0.70293	0.7772	66
	499	proxymetacaine	-0.243	4	-0.321	0.70395	0.7273	50
	500	depudecin	-0.221	2	-0.438	0.71544	0.6447	50
	501	chloramphenicol	-0.174	4	-0.314	0.72412	0.756	50
	502	docosahexaenoic acid ethyl ester	-0.202	2	-0.434	0.72715	0.678	50
	503	sisomicin	-0.083	4	-0.313	0.72715	0.7208	50
	504	roxithromycin	-0.24	4	-0.312	0.73135	0.9222	50
	505	nizatidine	-0.241	4	-0.309	0.73996	0.7853	50
	506	levamisole	-0.229	4	-0.308	0.7432	0.8711	50
	507	pyrazinamide	-0.303	4	-0.308	0.74471	0.8108	50
	508	dicycloverine	-0.266	5	-0.278	0.74893	0.8244	60
	509	piribedil	-0.169	4	-0.306	0.75082	0.81	50
	510	selegiline	-0.276	4	-0.305	0.75128	0.7325	50
	511	metanephrine	-0.202	5	-0.277	0.7516	0.7834	60
	512	Prestwick-1084	-0.239	4	-0.305	0.75241	0.9163	50
	513	cefazolin	-0.192	5	-0.277	0.75474	0.6503	60
	514	glibenclamide	-0.239	4	-0.303	0.7581	0.8794	50
	515	methylergometrine	-0.148	4	-0.301	0.76437	0.8691	50
	516	fasudil	0.065	2	0.42	0.76766	0.7259	50
	517	STOCK1N-35874	-0.276	2	-0.417	0.77707	0.7947	50
	518	scopoletin	-0.269	2	-0.414	0.78534	0.8894	50
	519	cromoglicic acid	-0.241	2	-0.413	0.78717	0.768	50
	520	butoconazole	-0.228	4	-0.294	0.78764	0.8321	50
	521	metamizole sodium	-0.138	6	-0.244	0.79131	0.9474	50
	522	S-propranolol	-0.164	4	-0.291	0.7959	0.75	50
	523	zomepirac	-0.223	4	-0.29	0.80025	0.8952	50
	524	dosulepin	-0.247	4	-0.289	0.8033	0.8291	50
	525	arachidonyltrifluoromethane	0.025	2	0.407	0.80403	0.912	50
	526	nafcillin	-0.201	4	-0.288	0.80559	0.791	50
	527	yohimbic acid	-0.08	3	-0.327	0.80711	0.8118	66
	528	sulfinpyrazone	-0.19	4	-0.286	0.81124	0.8718	50
	529	bendroflumethiazide	-0.234	6	-0.239	0.81298	0.9081	50
	530	bacampicillin	-0.206	4	-0.285	0.81396	0.8074	50
	531	oxymetazoline	-0.107	4	-0.282	0.8223	0.8615	50
	532	thiocolchicoside	-0.217	4	-0.282	0.82345	0.9329	50
	533	piperine	-0.113	4	-0.281	0.82482	0.8412	50
	534	quinostatin	-0.201	2	-0.396	0.82952	0.9466	50
	535	ketanserin	-0.193	4	-0.278	0.83373	0.8656	50
	536	triflupromazine	-0.224	4	-0.275	0.84271	0.8793	50
	537	eldeline	-0.182	6	-0.228	0.85261	0.9186	50
	538	prazosin	-0.23	6	-0.228	0.85261	0.8408	50
	539	propofol	-0.102	4	-0.27	0.85717	0.8415	50
	540	4,5-dianilinophthalimide	-0.047	2	-0.383	0.85838	0.9418	50
	541	tetrandrine	-0.275	4	-0.268	0.86441	0.8704	50
	542	podophyllotoxin	-0.098	4	-0.267	0.86499	0.9706	50
	543	pseudopelletierine	-0.189	4	-0.267	0.86622	0.9113	50
	544	suxibuzone	-0.261	4	-0.267	0.86622	0.9029	50
	545	scoulerine	-0.21	4	-0.266	0.86918	0.9076	50
	546	remoxipride	-0.23	4	-0.265	0.86972	0.9497	50
	547	ioversol	-0.245	4	-0.264	0.87418	0.9141	50
	548	phensuximide	-0.243	4	-0.255	0.8954	0.9238	50
	549	citiolone	-0.19	6	-0.214	0.89595	0.9444	50
	550	disopyramide	-0.088	4	-0.254	0.89753	0.8994	50
	551	mepacrine	-0.249	2	-0.361	0.90133	0.8917	50
	552	omeprazole	-0.221	4	-0.252	0.90298	0.9557	50
	553	MK-886	0.165	2	0.358	0.90707	0.913	50
	554	5248896	-0.235	2	-0.351	0.91735	0.9803	50
	555	aminophylline	-0.118	4	-0.247	0.91738	0.9415	50
	556	chlorprothixene	-0.246	4	-0.246	0.91961	0.9082	50
	557	ramifenazone	-0.255	4	-0.246	0.91961	0.9236	50
	558	cefadroxil	-0.058	4	-0.241	0.93133	0.9	50
	559	succinylsulfathiazole	-0.207	4	-0.241	0.93179	0.9	50
	560	clebopride	-0.152	4	-0.239	0.93664	0.9211	50
	561	streptozocin	-0.213	4	-0.224	0.96413	0.9653	50
	562	kinetin	-0.097	4	-0.218	0.97257	0.956	50
	563	altretamine	-0.104	4	-0.213	0.97822	0.9554	50
	564	dihydroergocristine	-0.084	4	-0.211	0.97967	0.9923	50
	565	sulfabenzamide	-0.062	4	-0.201	0.98777	0.9827	50
	566	sanguinarine	-0.208	2	-0.265	0.99815	1	50
	567	5109870	-1	1	-1	---	---	100
	568	celastrol	-0.783	1	-0.997	---	---	100
	569	cytochalasin B	0.667	1	0.982	---	---	100
	570	fisetin	-0.646	1	-0.976	---	---	100
	571	splitomicin	0.6	1	0.962	---	---	100
	572	tyrphostin AG-825	-0.59	1	-0.947	---	---	100
	573	dimethyloxalylglycine	-0.585	1	-0.944	---	---	100
	574	topiramate	0.562	1	0.943	---	---	100
	575	gefitinib	-0.583	1	-0.943	---	---	100
	576	5140203	0.558	1	0.942	---	---	100
	577	dopamine	0.541	1	0.933	---	---	100
	578	decitabine	0.518	1	0.919	---	---	100
	579	MG-132	-0.544	1	-0.91	---	---	100
	580	tyrphostin AG-1478	-0.525	1	-0.892	---	---	100
	581	U0125	0.476	1	0.891	---	---	100
	582	5286656	-0.521	1	-0.888	---	---	100
	583	2-deoxy-D-glucose	-0.502	1	-0.867	---	---	100
	584	5186223	0.408	1	0.849	---	---	100
	585	5151277	0	1	0.809	---	---	0
	586	5162773	-0.446	1	-0.801	---	---	100
	587	HC toxin	-0.445	1	-0.799	---	---	100
	588	5186324	0	1	0.766	---	---	0
	589	butacaine	0.105	4	0.764	---	---	25
	590	pararosaniline	0	1	0.763	---	---	0
	591	oligomycin	-0.416	1	-0.762	---	---	100
	592	demecolcine	0	1	0.759	---	---	0
	593	5252917	0	2	0.758	---	---	0
	594	5152487	0	1	0.756	---	---	0
	595	N-phenylanthranilic acid	-0.41	1	-0.754	---	---	100
	596	benzethonium chloride	0.261	3	0.751	---	---	33
	597	1,5-isoquinolinediol	-0.403	1	-0.746	---	---	100
	598	BW-B70C	-0.4	1	-0.743	---	---	100
	599	MS-275	0	2	0.731	---	---	0
	600	HNMPA-(AM)3	0	1	0.715	---	---	0
	601	12,13-EODE	-0.374	1	-0.713	---	---	100
	602	(-)-catechin	0	1	0.706	---	---	0
	603	letrozole	0	4	0.704	---	---	0
	604	cantharidin	0	1	0.701	---	---	0
	605	ciprofibrate	0.158	4	0.7	---	---	25
	606	convolamine	0.131	4	0.698	---	---	25
	607	noscapine	0	4	0.693	---	---	0
	608	phenacetin	0.136	4	0.693	---	---	25
	609	tioguanine	0	1	0.683	---	---	0
	610	exemestane	-0.334	1	-0.679	---	---	100
	611	protoveratrine A	0.102	4	0.669	---	---	25
	612	oxamic acid	-0.312	1	-0.669	---	---	100
	613	5114445	0	1	0.667	---	---	0
	614	W-13	0	2	0.667	---	---	0
	615	PHA-00665752	-0.309	1	-0.666	---	---	100
	616	pralidoxime	0.116	4	0.662	---	---	25
	617	procyclidine	0.107	4	0.661	---	---	25
	618	sitosterol	0.068	4	0.658	---	---	25
	619	5182598	0	2	-0.656	---	---	0
	620	3-aminobenzamide	0	1	-0.65	---	---	0
	621	dexverapamil	0	1	0.644	---	---	0
	622	cinchonidine	0.12	4	0.633	---	---	25
	623	moxonidine	0	3	0.623	---	---	0
	624	sotalol	0	4	0.622	---	---	0
	625	lomustine	-0.125	4	-0.618	---	---	25
	626	camptothecin	-0.235	3	-0.614	---	---	33
	627	fluvoxamine	0.129	4	0.613	---	---	25
	628	triprolidine	0	4	0.612	---	---	0
	629	scriptaid	-0.154	3	-0.606	---	---	33
	630	sulfaphenazole	0	4	0.597	---	---	0
	631	altizide	0	4	0.586	---	---	0
	632	phenyl biguanide	0	1	-0.586	---	---	0
	633	pindolol	0.086	5	0.586	---	---	20
	634	5149715	0	1	0.586	---	---	0
	635	tyloxapol	0	4	0.584	---	---	0
	636	monobenzone	-0.155	4	-0.583	---	---	25
	637	resveratrol	-0.265	9	-0.582	---	---	44
	638	prednisolone	0.195	5	0.578	---	---	40
	639	galantamine	0.084	4	0.573	---	---	25
	640	amprolium	0.107	5	0.572	---	---	20
	641	iodixanol	-0.08	3	-0.572	---	---	33
	642	ampyrone	0.085	5	0.569	---	---	20
	643	vigabatrin	0.267	3	0.567	---	---	33
	644	probucol	-0.161	6	-0.567	---	---	33
	645	ticarcillin	0	3	0.563	---	---	0
	646	lactobionic acid	0.153	4	0.56	---	---	25
	647	azapropazone	0.147	3	0.559	---	---	33
	648	Prestwick-689	0	4	0.558	---	---	0
	649	hydroquinine	0	4	0.557	---	---	0
	650	clofibrate	0	2	-0.556	---	---	0
	651	cefotetan	0.255	3	0.553	---	---	33
	652	carmustine	-0.153	3	-0.551	---	---	33
	653	DL-PPMP	0	1	0.544	---	---	0
	654	propantheline bromide	0	4	0.543	---	---	0
	655	quinethazone	0.197	4	0.538	---	---	25
	656	abamectin	-0.082	4	-0.537	---	---	25
	657	chlormezanone	0.125	4	0.536	---	---	25
	658	atropine methonitrate	0	3	0.534	---	---	0
	659	levopropoxyphene	-0.097	4	-0.534	---	---	25
	660	estriol	-0.156	4	-0.533	---	---	25
	661	hydrocotarnine	0	4	0.531	---	---	0
	662	5666823	0	1	0.531	---	---	0
	663	iohexol	0.105	4	0.529	---	---	25
	664	sulfathiazole	0.245	5	0.528	---	---	40
	665	sulindac sulfide	0	1	-0.528	---	---	0
	666	tomelukast	0	1	0.526	---	---	0
	667	Prestwick-920	0	4	0.524	---	---	0
	668	gibberellic acid	0	4	0.523	---	---	0
	669	Prestwick-664	0	6	0.523	---	---	0
	670	ciprofloxacin	0.095	5	0.522	---	---	20
	671	phenanthridinone	0	1	-0.521	---	---	0
	672	naringin	0.011	4	0.521	---	---	25
	673	sulfadiazine	0.093	5	0.519	---	---	20
	674	gabexate	0	4	-0.519	---	---	0
	675	tolazoline	0.12	5	0.518	---	---	40
	676	reserpine	0.147	3	0.518	---	---	33
	677	bambuterol	0.153	4	0.517	---	---	25
	678	ethisterone	-0.153	6	-0.517	---	---	33
	679	5213008	0	1	-0.515	---	---	0
	680	2-aminobenzenesulfonamide	0.137	4	0.514	---	---	25
	681	sodium phenylbutyrate	0	7	0.513	---	---	0
	682	esculin	0	4	0.51	---	---	0
	683	tomatidine	0.032	4	0.51	---	---	25
	684	ergocalciferol	0	4	0.507	---	---	0
	685	carteolol	0.017	4	0.507	---	---	25
	686	racecadotril	0.137	4	0.506	---	---	25
	687	natamycin	0	4	0.504	---	---	0
	688	Prestwick-1080	0.105	4	0.503	---	---	25
	689	mecamylamine	0	3	0.501	---	---	0
	690	dehydrocholic acid	0.087	5	0.5	---	---	20
	691	amiloride	0.199	5	0.5	---	---	40
	692	adenosine phosphate	0.109	4	0.499	---	---	25
	693	oxybuprocaine	0	4	0.498	---	---	0
	694	cefuroxime	0.135	4	0.497	---	---	25
	695	meclozine	0	5	0.497	---	---	0
	696	meglumine	-0.05	4	0.496	---	---	25
	697	physostigmine	0	4	0.496	---	---	0
	698	acemetacin	0.156	4	0.495	---	---	25
	699	betulin	0.206	3	0.492	---	---	33
	700	oxamniquine	0.001	4	0.492	---	---	25
	701	diltiazem	-0.086	5	-0.492	---	---	20
	702	meprylcaine	0.007	4	0.491	---	---	25
	703	(-)-atenolol	0	4	0.489	---	---	0
	704	ketorolac	-0.066	4	0.488	---	---	0
	705	AG-028671	0.039	3	0.487	---	---	33
	706	vinblastine	0.009	3	0.486	---	---	33
	707	thiethylperazine	-0.09	4	-0.486	---	---	25
	708	trimethadione	0.199	4	0.486	---	---	25
	709	R-atenolol	0.027	4	0.486	---	---	25
	710	ceforanide	0.167	4	0.485	---	---	25
	711	fosfosal	-0.1	4	0.485	---	---	0
	712	tropine	-0.127	4	-0.483	---	---	25
	713	vincamine	-0.146	6	-0.483	---	---	33
	714	methyldopa	-0.185	5	-0.483	---	---	40
	715	cinnarizine	0.019	4	0.482	---	---	25
	716	pivampicillin	0	4	0.481	---	---	0
	717	guanabenz	0.215	5	0.481	---	---	40
	718	piperacetazine	-0.023	4	0.48	---	---	25
	719	CP-690334-01	-0.05	8	-0.48	---	---	12
	720	monocrotaline	0.102	4	0.479	---	---	25
	721	dienestrol	0	3	0.477	---	---	0
	722	aminoglutethimide	-0.009	3	0.477	---	---	33
	723	exisulind	0	2	-0.477	---	---	0
	724	CP-319743	0	4	0.476	---	---	0
	725	adiphenine	0.246	5	0.475	---	---	40
	726	isoflupredone	0.146	3	0.474	---	---	33
	727	doxepin	-0.131	3	-0.474	---	---	33
	728	dicoumarol	0.082	6	0.474	---	---	33
	729	carbarsone	0	4	0.473	---	---	0
	730	ciclosporin	-0.057	6	-0.473	---	---	16
	731	chloropyrazine	0	4	0.471	---	---	0
	732	pirinixic acid	-0.186	5	-0.468	---	---	40
	733	spiradoline	-0.093	4	-0.465	---	---	25
	734	SC-19220	-0.115	4	-0.465	---	---	25
	735	ganciclovir	-0.004	4	0.464	---	---	25
	736	AG-012559	0.146	3	0.464	---	---	33
	737	fipexide	0	3	0.463	---	---	0
	738	staurosporine	0	4	-0.461	---	---	0
	739	metacycline	0.029	4	0.459	---	---	25
	740	betaxolol	0.13	4	0.459	---	---	25
	741	picotamide	0.139	5	0.458	---	---	40
	742	ampicillin	0	4	0.456	---	---	0
	743	benzbromarone	0.146	3	0.455	---	---	33
	744	acenocoumarol	0.098	5	0.455	---	---	20
	745	SC-560	0.105	3	0.454	---	---	33
	746	valdecoxib	-0.127	3	-0.453	---	---	33
	747	beclometasone	0.233	3	0.452	---	---	33
	748	dicloxacillin	-0.01	4	0.452	---	---	25
	749	chlortalidone	0	4	0.452	---	---	0
	750	lincomycin	-0.143	3	-0.452	---	---	33
	751	orciprenaline	0.129	4	0.452	---	---	25
	752	tiaprofenic acid	0.119	4	0.452	---	---	25
	753	Prestwick-983	0.131	3	0.451	---	---	33
	754	atropine oxide	0.069	5	0.451	---	---	20
	755	oxolinic acid	-0.043	5	0.45	---	---	20
	756	SC-58125	0.136	4	0.45	---	---	25
	757	bisoprolol	0.059	4	0.449	---	---	25
	758	dequalinium chloride	0.046	4	0.449	---	---	25
	759	isoxsuprine	0.007	5	0.449	---	---	20
	760	trimethoprim	-0.014	5	0.448	---	---	20
	761	nilutamide	0	4	-0.448	---	---	0
	762	trichlormethiazide	0	4	0.447	---	---	25
	763	chlorogenic acid	-0.11	4	-0.447	---	---	25
	764	lidoflazine	0	3	-0.446	---	---	0
	765	mexiletine	0.147	6	0.446	---	---	33
	766	dapsone	0.117	5	0.446	---	---	20
	767	trihexyphenidyl	0	3	0.445	---	---	0
	768	hemicholinium	0	4	-0.445	---	---	0
	769	midodrine	0.198	5	0.445	---	---	40
	770	semustine	-0.152	4	-0.444	---	---	25
	771	hydrochlorothiazide	0.085	5	0.443	---	---	40
	772	sirolimus	0.168	44	0.443	---	---	38
	773	minaprine	0.136	5	0.442	---	---	20
	774	ribavirin	0	4	0.441	---	---	0
	775	mevalolactone	0	3	0.441	---	---	0
	776	demeclocycline	0.117	6	0.44	---	---	33
	777	isometheptene	0	4	0.44	---	---	0
	778	fendiline	-0.155	3	0.44	---	---	33
	779	carcinine	-0.17	4	0.439	---	---	0
	780	tetracaine	0.125	3	0.439	---	---	33
	781	clonidine	0.107	4	0.439	---	---	25
	782	Chicago Sky Blue 6B	0.152	4	0.438	---	---	25
	783	methoxamine	0	4	0.438	---	---	0
	784	nadolol	0	4	0.438	---	---	0
	785	aceclofenac	0	4	0.437	---	---	0
	786	monensin	-0.182	6	-0.436	---	---	33
	787	isoniazid	0.097	5	0.436	---	---	40
	788	salsolinol	-0.121	3	0.436	---	---	0
	789	nystatin	0.19	3	0.436	---	---	33
	790	Prestwick-685	-0.164	5	-0.435	---	---	40
	791	dizocilpine	0.093	5	0.434	---	---	20
	792	karakoline	0.138	6	0.433	---	---	33
	793	hydrastinine	-0.144	5	-0.433	---	---	40
	794	rolipram	0.007	4	0.432	---	---	25
	795	ritodrine	0.125	4	0.432	---	---	25
	796	cinoxacin	0.121	4	0.432	---	---	25
	797	alfadolone	0	3	0.432	---	---	0
	798	raloxifene	-0.161	7	-0.431	---	---	42
	799	harmalol	0.172	3	0.431	---	---	33
	800	doxylamine	-0.087	5	0.431	---	---	0
	801	albendazole	0.096	3	0.43	---	---	33
	802	nicergoline	-0.137	5	-0.43	---	---	40
	803	thalidomide	-0.169	7	-0.428	---	---	28
	804	ondansetron	0.149	4	0.427	---	---	25
	805	chlorhexidine	0.008	5	0.426	---	---	20
	806	viomycin	0.163	4	0.426	---	---	25
	807	dirithromycin	-0.149	3	-0.426	---	---	33
	808	simvastatin	-0.011	4	0.424	---	---	25
	809	ginkgolide A	0	4	0.424	---	---	0
	810	lisinopril	0	3	0.423	---	---	0
	811	todralazine	0.058	5	0.422	---	---	20
	812	molindone	0.027	4	0.421	---	---	25
	813	verteporfin	-0.137	3	-0.421	---	---	33
	814	citalopram	0.15	4	0.419	---	---	25
	815	pentetic acid	-0.194	5	-0.419	---	---	40
	816	meclofenamic acid	0.214	5	0.418	---	---	40
	817	isoetarine	-0.004	4	0.418	---	---	25
	818	PF-01378883-00	0.207	4	0.417	---	---	25
	819	propranolol	0.23	4	0.417	---	---	25
	820	denatonium benzoate	0.004	4	0.416	---	---	25
	821	atracurium besilate	0	3	0.415	---	---	0
	822	diclofenac	-0.16	5	-0.415	---	---	40
	823	fenspiride	0	5	0.415	---	---	0
	824	triflusal	-0.207	3	-0.413	---	---	33
	825	diloxanide	0	4	0.412	---	---	0
	826	aminohippuric acid	-0.003	4	0.411	---	---	25
	827	NS-398	-0.103	3	0.411	---	---	0
	828	iopromide	0.006	4	0.41	---	---	25
	829	cyanocobalamin	-0.121	4	0.409	---	---	0
	830	etofenamate	-0.093	4	-0.409	---	---	25
	831	heptaminol	0.229	5	0.409	---	---	40
	832	Prestwick-1103	0.157	4	0.409	---	---	25
	833	CP-645525-01	0.221	3	0.408	---	---	33
	834	mepyramine	-0.006	4	0.408	---	---	25
	835	cefotiam	0.155	4	0.407	---	---	25
	836	metoclopramide	0.065	6	0.406	---	---	16
	837	alverine	-0.108	4	-0.406	---	---	25
	838	promethazine	0	4	0.406	---	---	0
	839	flumequine	0.123	4	0.405	---	---	25
	840	pirenzepine	0	5	-0.404	---	---	0
	841	epiandrosterone	0	4	0.404	---	---	0
	842	STOCK1N-28457	0.172	3	0.404	---	---	33
	843	anabasine	-0.198	3	0.404	---	---	0
	844	homatropine	0.184	5	0.403	---	---	40
	845	diphenhydramine	0.289	5	0.401	---	---	40
	846	phenindione	-0.143	4	0.4	---	---	0
	847	methanthelinium bromide	0	4	0.4	---	---	0
	848	harmol	0.138	4	0.398	---	---	25
	849	etilefrine	0.124	4	0.398	---	---	25
	850	mesalazine	-0.107	5	-0.397	---	---	20
	851	dacarbazine	0.123	4	0.396	---	---	25
	852	skimmianine	-0.142	4	0.396	---	---	0
	853	LY-294002	0.198	61	0.395	---	---	47
	854	netilmicin	0.087	4	0.395	---	---	25
	855	clindamycin	0.002	5	0.394	---	---	20
	856	colistin	0.111	4	0.394	---	---	25
	857	co-dergocrine mesilate	0.029	4	0.394	---	---	25
	858	alpha-yohimbine	0	3	0.393	---	---	0
	859	buspirone	0.098	4	0.393	---	---	25
	860	enalapril	0	4	0.393	---	---	0
	861	vitexin	0.116	4	0.393	---	---	25
	862	imidurea	0.132	3	0.392	---	---	33
	863	zardaverine	-0.001	4	0.391	---	---	25
	864	retrorsine	-0.084	4	0.391	---	---	25
	865	fluocinonide	-0.102	5	-0.391	---	---	20
	866	arachidonic acid	-0.183	3	-0.39	---	---	33
	867	luteolin	-0.142	4	-0.389	---	---	25
	868	benzylpenicillin	0.095	4	0.389	---	---	25
	869	alfaxalone	-0.189	3	-0.389	---	---	33
	870	levocabastine	-0.088	4	0.388	---	---	0
	871	methyldopate	0.147	4	0.387	---	---	25
	872	cytisine	-0.193	4	-0.386	---	---	25
	873	pimozide	-0.142	4	-0.386	---	---	25
	874	phenazone	0.042	3	0.385	---	---	33
	875	ethosuximide	-0.1	4	-0.385	---	---	25
	876	cyclopenthiazide	0.157	4	0.385	---	---	25
	877	xylazine	0.109	4	0.384	---	---	25
	878	Prestwick-864	0.008	4	0.383	---	---	25
	879	acetazolamide	0	4	0.383	---	---	0
	880	debrisoquine	0.106	4	0.383	---	---	25
	881	colforsin	-0.144	5	-0.382	---	---	40
	882	cefsulodin	-0.126	4	0.382	---	---	0
	883	piretanide	0	4	0.382	---	---	0
	884	15(S)-15-methylprostaglandin E2	0.106	4	0.382	---	---	25
	885	finasteride	-0.072	6	-0.381	---	---	16
	886	chloropyramine	-0.045	4	0.38	---	---	25
	887	calcium folinate	0.183	5	0.38	---	---	40
	888	bacitracin	-0.103	3	0.38	---	---	0
	889	(+)-chelidonine	0.023	4	0.38	---	---	25
	890	heliotrine	-0.003	6	0.379	---	---	16
	891	indometacin	-0.091	8	-0.379	---	---	25
	892	(+)-isoprenaline	-0.161	4	0.378	---	---	0
	893	N6-methyladenosine	-0.154	4	-0.377	---	---	25
	894	metyrapone	-0.113	4	0.376	---	---	0
	895	ursodeoxycholic acid	-0.126	3	-0.376	---	---	33
	896	pipemidic acid	0.043	3	0.375	---	---	33
	897	caffeic acid	0.02	3	0.374	---	---	33
	898	enoxacin	-0.102	4	0.374	---	---	0
	899	pheneticillin	0	4	0.373	---	---	0
	900	SB-202190	0.145	5	0.372	---	---	40
	901	zuclopenthixol	0.117	4	0.371	---	---	25
	902	thioperamide	0.087	5	0.371	---	---	20
	903	2,6-dimethylpiperidine	-0.011	5	0.37	---	---	20
	904	glimepiride	0.024	4	-0.37	---	---	25
	905	etofylline	-0.087	5	-0.369	---	---	40
	906	pramocaine	-0.213	5	-0.368	---	---	40
	907	proglumide	-0.104	5	-0.368	---	---	20
	908	cobalt chloride	-0.172	3	-0.367	---	---	33
	909	dinoprostone	-0.122	4	-0.367	---	---	25
	910	cefotaxime	-0.081	5	0.367	---	---	0
	911	fluspirilene	-0.01	4	0.366	---	---	25
	912	propoxycaine	0.165	4	0.366	---	---	25
	913	neomycin	-0.08	5	0.366	---	---	0
	914	vorinostat	-0.072	12	-0.366	---	---	41
	915	PF-00539745-00	-0.13	3	-0.365	---	---	33
	916	epirizole	-0.165	5	-0.365	---	---	40
	917	thiamphenicol	0.215	5	0.365	---	---	40
	918	pirenperone	0.112	5	0.365	---	---	20
	919	midecamycin	0.091	5	0.365	---	---	20
	920	acetylsalicylic acid	-0.013	13	0.365	---	---	7
	921	ronidazole	-0.117	3	-0.364	---	---	33
	922	ioxaglic acid	0	3	0.363	---	---	0
	923	risperidone	0.052	3	0.363	---	---	33
	924	clemastine	0.146	3	0.363	---	---	33
	925	ifosfamide	0.043	3	0.361	---	---	33
	926	metronidazole	0.133	5	0.361	---	---	40
	927	iobenguane	-0.138	4	0.36	---	---	0
	928	saquinavir	0.037	4	-0.36	---	---	25
	929	prasterone	0	4	0.36	---	---	0
	930	cefmetazole	-0.116	4	0.359	---	---	0
	931	tacrolimus	0.012	3	0.358	---	---	33
	932	piperacillin	-0.16	5	-0.358	---	---	40
	933	nalbuphine	0.021	5	0.358	---	---	40
	934	adipiodone	-0.091	4	-0.358	---	---	25
	935	niridazole	0.001	4	0.357	---	---	25
	936	hexamethonium bromide	0.119	5	0.355	---	---	40
	937	piracetam	-0.062	4	0.355	---	---	25
	938	celecoxib	0.131	5	0.355	---	---	40
	939	famprofazone	-0.145	6	-0.354	---	---	33
	940	lovastatin	0	4	0.354	---	---	0
	941	sulfaquinoxaline	0.144	3	0.353	---	---	33
	942	cyproterone	-0.147	4	0.353	---	---	0
	943	aztreonam	0.067	5	0.353	---	---	20
	944	dimethadione	0.103	4	0.353	---	---	25
	945	ikarugamycin	-0.111	3	-0.352	---	---	33
	946	tacrine	-0.119	4	0.352	---	---	0
	947	bromocriptine	0.205	5	0.352	---	---	40
	948	clenbuterol	0.012	5	0.352	---	---	20
	949	parthenolide	0.131	4	-0.351	---	---	0
	950	nimesulide	-0.161	4	-0.351	---	---	25
	951	metixene	0.061	4	0.35	---	---	25
	952	fusaric acid	0.043	4	0.35	---	---	25
	953	tranexamic acid	0.116	5	0.349	---	---	20
	954	dilazep	-0.246	5	-0.348	---	---	40
	955	guaifenesin	0.073	6	0.347	---	---	33
	956	rifampicin	0	4	0.346	---	---	0
	957	cephaeline	0.125	5	0.346	---	---	20
	958	pentoxifylline	0.144	5	0.344	---	---	40
	959	piromidic acid	-0.138	4	0.343	---	---	0
	960	H-89	-0.086	3	0.342	---	---	0
	961	estropipate	0.016	4	0.342	---	---	25
	962	etanidazole	-0.143	4	0.342	---	---	0
	963	L-methionine sulfoximine	-0.017	4	0.342	---	---	25
	964	sulfadimethoxine	0.13	5	0.341	---	---	40
	965	bephenium hydroxynaphthoate	-0.07	5	-0.341	---	---	40
	966	solasodine	-0.159	6	-0.34	---	---	33
	967	nimodipine	0.103	4	0.34	---	---	25
	968	cyclic adenosine monophosphate	-0.084	4	-0.34	---	---	25
	969	atractyloside	0.031	5	0.339	---	---	20
	970	mebhydrolin	0.062	4	0.339	---	---	25
	971	vancomycin	0.055	4	0.338	---	---	25
	972	tinidazole	0.045	6	-0.338	---	---	16
	973	meptazinol	-0.213	4	0.337	---	---	0
	974	paroxetine	0.073	4	0.337	---	---	25
	975	biperiden	0.036	5	0.336	---	---	20
	976	tolfenamic acid	-0.136	4	-0.335	---	---	25
	977	hyoscyamine	-0.081	5	-0.334	---	---	20
	978	minoxidil	0.012	5	0.334	---	---	20
	979	tetrahydroalstonine	0.024	4	0.334	---	---	25
	980	cetirizine	-0.132	4	0.334	---	---	0
	981	procaine	-0.204	5	-0.333	---	---	40
	982	lumicolchicine	0.037	3	0.333	---	---	33
	983	cyproheptadine	-0.119	5	-0.332	---	---	40
	984	droperidol	0.062	4	0.331	---	---	25
	985	dihydroergotamine	-0.101	5	0.331	---	---	0
	986	flunixin	0.078	5	0.331	---	---	40
	987	Trolox C	-0.105	4	-0.331	---	---	25
	988	meclofenoxate	-0.156	6	-0.33	---	---	33
	989	pioglitazone	-0.03	11	-0.33	---	---	27
	990	sertaconazole	-0.11	4	-0.33	---	---	25
	991	nitrofural	0.07	4	0.33	---	---	25
	992	suloctidil	-0.117	4	0.33	---	---	0
	993	calycanthine	-0.112	4	-0.329	---	---	25
	994	metampicillin	-0.183	5	0.329	---	---	0
	995	pirlindole	-0.058	3	0.329	---	---	33
	996	mefenamic acid	0.042	5	0.328	---	---	40
	997	nadide	-0.15	4	0.328	---	---	0
	998	pyridoxine	-0.111	4	-0.328	---	---	25
	999	methylbenzethonium chloride	0.019	6	0.328	---	---	33
	1000	pipenzolate bromide	-0.126	4	-0.328	---	---	25
	1001	butyl hydroxybenzoate	0.169	5	0.327	---	---	40
	1002	metrifonate	-0.104	5	0.327	---	---	20
	1003	sulpiride	0.011	5	0.327	---	---	20
	1004	tiratricol	-0.107	4	-0.327	---	---	25
	1005	SR-95639A	0.066	4	0.326	---	---	25
	1006	budesonide	-0.081	4	0.326	---	---	0
	1007	decamethonium bromide	-0.001	4	0.326	---	---	25
	1008	cotinine	0.086	6	0.326	---	---	33
	1009	clobetasol	-0.152	3	-0.326	---	---	33
	1010	tolnaftate	0.024	5	0.326	---	---	20
	1011	amikacin	0.085	4	0.325	---	---	25
	1012	Prestwick-642	0.087	4	-0.325	---	---	25
	1013	domperidone	0.043	4	0.325	---	---	25
	1014	0317956-0000	0.125	8	0.325	---	---	37
	1015	CP-944629	0.034	4	0.324	---	---	25
	1016	Prestwick-674	-0.05	6	0.323	---	---	16
	1017	riboflavin	-0.115	4	-0.323	---	---	25
	1018	flurbiprofen	-0.192	5	-0.322	---	---	40
	1019	N-acetyl-L-aspartic acid	-0.132	4	-0.322	---	---	25
	1020	bergenin	-0.083	4	0.322	---	---	0
	1021	lobelanidine	-0.084	4	-0.322	---	---	25
	1022	pyrimethamine	-0.071	5	-0.322	---	---	40
	1023	diphemanil metilsulfate	0.046	5	0.321	---	---	20
	1024	BAS-012416453	0.027	3	0.321	---	---	33
	1025	mephenytoin	-0.042	4	-0.32	---	---	25
	1026	naftopidil	0.101	3	0.32	---	---	33
	1027	triamterene	-0.02	5	-0.318	---	---	20
	1028	pentamidine	-0.102	5	-0.318	---	---	20
	1029	harmaline	0.03	4	0.318	---	---	25
	1030	Prestwick-675	-0.157	4	-0.317	---	---	25
	1031	10-methoxyharmalan	-0.108	4	-0.317	---	---	25
	1032	atropine	-0.058	4	-0.316	---	---	25
	1033	rilmenidine	-0.114	4	-0.316	---	---	25
	1034	palmatine	0.023	4	0.316	---	---	25
	1035	artemisinin	-0.148	3	0.315	---	---	0
	1036	chlorphenesin	0.017	4	0.314	---	---	25
	1037	PF-00539758-00	-0.142	3	-0.314	---	---	33
	1038	Prestwick-691	0.073	3	0.314	---	---	33
	1039	strophanthidin	-0.171	4	0.314	---	---	0
	1040	sulfadimidine	-0.032	6	0.314	---	---	16
	1041	drofenine	-0.072	4	0.314	---	---	25
	1042	digoxin	-0.087	4	0.314	---	---	0
	1043	cisapride	-0.087	4	0.313	---	---	0
	1044	alexidine	0.005	4	0.313	---	---	25
	1045	hydroflumethiazide	0.093	5	0.313	---	---	40
	1046	SB-203580	0.133	5	0.313	---	---	40
	1047	riluzole	-0.011	5	0.312	---	---	20
	1048	benzydamine	-0.235	4	0.312	---	---	0
	1049	etiocholanolone	0.103	6	0.312	---	---	33
	1050	lysergol	0.039	4	0.311	---	---	25
	1051	rifabutin	-0.138	3	-0.311	---	---	33
	1052	thiamazole	-0.07	6	0.311	---	---	16
	1053	dextromethorphan	-0.001	4	0.311	---	---	25
	1054	etomidate	-0.216	3	-0.31	---	---	33
	1055	pancuronium bromide	-0.133	4	-0.31	---	---	25
	1056	0316684-0000	0.077	4	0.309	---	---	25
	1057	epivincamine	0.01	4	0.309	---	---	25
	1058	methacholine chloride	0.074	3	0.308	---	---	33
	1059	mephenesin	-0.039	5	0.307	---	---	40
	1060	dyclonine	-0.111	4	0.307	---	---	0
	1061	paromomycin	0.104	4	0.307	---	---	25
	1062	trimethylcolchicinic acid	-0.16	4	-0.306	---	---	25
	1063	zaprinast	0.017	4	0.306	---	---	25
	1064	aminophenazone	-0.021	5	-0.306	---	---	40
	1065	troleandomycin	-0.138	4	-0.306	---	---	25
	1066	velnacrine	-0.191	4	0.305	---	---	0
	1067	eticlopride	0.015	4	-0.305	---	---	25
	1068	urapidil	0.018	4	0.305	---	---	25
	1069	levothyroxine sodium	-0.133	4	-0.305	---	---	25
	1070	SR-95531	0.029	4	0.305	---	---	25
	1071	betahistine	-0.16	4	0.305	---	---	0
	1072	clidinium bromide	-0.091	4	0.304	---	---	0
	1073	terconazole	-0.178	4	0.303	---	---	0
	1074	phthalylsulfathiazole	-0.107	5	-0.302	---	---	20
	1075	kaempferol	-0.128	4	-0.302	---	---	25
	1076	colchicine	-0.07	6	0.302	---	---	16
	1077	PNU-0230031	-0.117	8	-0.302	---	---	37
	1078	nipecotic acid	-0.127	4	-0.301	---	---	25
	1079	fenbufen	-0.128	6	-0.301	---	---	33
	1080	fulvestrant	0.081	40	0.3	---	---	35
	1081	homochlorcyclizine	0.007	4	0.3	---	---	25
	1082	cefalexin	0.022	5	0.3	---	---	20
	1083	tetracycline	0.042	5	0.299	---	---	20
	1084	Prestwick-1083	0.035	3	0.299	---	---	33
	1085	furosemide	0.015	4	0.299	---	---	25
	1086	furazolidone	-0.103	4	-0.299	---	---	25
	1087	cefepime	-0.014	4	0.298	---	---	25
	1088	khellin	0.008	5	0.297	---	---	20
	1089	sulfasalazine	-0.073	5	0.297	---	---	0
	1090	cloxacillin	-0.106	4	-0.297	---	---	25
	1091	suprofen	0.038	4	0.296	---	---	25
	1092	metitepine	0.018	4	0.296	---	---	25
	1093	cinchocaine	-0.142	5	-0.295	---	---	20
	1094	dexpanthenol	-0.142	4	0.295	---	---	0
	1095	etodolac	-0.166	5	-0.295	---	---	40
	1096	genistein	0.113	17	0.295	---	---	29
	1097	ozagrel	-0.11	4	-0.294	---	---	25
	1098	cefalotin	-0.099	4	-0.294	---	---	25
	1099	diclofenamide	0.006	4	0.292	---	---	25
	1100	nordihydroguaiaretic acid	-0.191	15	-0.292	---	---	46
	1101	laudanosine	-0.012	4	0.292	---	---	25
	1102	zoxazolamine	-0.106	4	-0.292	---	---	25
	1103	mimosine	-0.006	3	-0.292	---	---	33
	1104	bemegride	-0.132	4	0.292	---	---	25
	1105	corticosterone	-0.013	4	0.291	---	---	25
	1106	nomegestrol	-0.005	3	0.291	---	---	33
	1107	mestranol	0	4	0.291	---	---	25
	1108	ketoprofen	-0.164	6	-0.29	---	---	33
	1109	labetalol	-0.127	4	0.29	---	---	0
	1110	ciclacillin	0.072	4	0.29	---	---	25
	1111	glipizide	0.082	5	0.29	---	---	40
	1112	isocarboxazid	-0.158	5	-0.29	---	---	40
	1113	3-hydroxy-DL-kynurenine	-0.115	6	-0.289	---	---	16
	1114	butamben	0.049	4	0.289	---	---	25
	1115	quinpirole	-0.123	4	0.289	---	---	0
	1116	azaperone	0.008	4	0.288	---	---	25
	1117	clorsulon	-0.034	4	0.288	---	---	25
	1118	cefamandole	-0.072	4	0.288	---	---	25
	1119	dobutamine	0.007	4	0.287	---	---	25
	1120	oxedrine	0.023	4	-0.286	---	---	25
	1121	arecoline	-0.146	4	-0.286	---	---	25
	1122	ribostamycin	0.02	4	0.286	---	---	25
	1123	levodopa	-0.215	5	-0.285	---	---	40
	1124	Prestwick-857	-0.094	4	0.285	---	---	0
	1125	(-)-MK-801	-0.189	4	0.284	---	---	0
	1126	idazoxan	-0.099	4	-0.284	---	---	25
	1127	mafenide	0.008	5	0.284	---	---	20
	1128	aminocaproic acid	-0.018	3	-0.283	---	---	33
	1129	oxetacaine	-0.208	5	-0.283	---	---	40
	1130	benzocaine	-0.001	4	0.282	---	---	25
	1131	isradipine	-0.159	4	-0.281	---	---	25
	1132	dexibuprofen	0.047	4	0.281	---	---	25
	1133	amylocaine	0.135	5	0.28	---	---	40
	1134	N-acetyl-L-leucine	-0.07	4	0.28	---	---	25
	1135	LM-1685	0.048	3	0.28	---	---	33
	1136	ceftazidime	-0.166	3	-0.28	---	---	33
	1137	cortisone	-0.059	3	-0.279	---	---	33
	1138	gemfibrozil	0.131	5	0.279	---	---	40
	1139	hydrocortisone	-0.173	3	-0.278	---	---	33
	1140	tolbutamide	0.121	7	0.278	---	---	28
	1141	pinacidil	-0.049	4	0.278	---	---	25
	1142	benperidol	-0.011	4	-0.278	---	---	25
	1143	glafenine	-0.135	4	-0.278	---	---	25
	1144	niflumic acid	-0.024	4	0.278	---	---	25
	1145	testosterone	-0.2	5	-0.277	---	---	40
	1146	pivmecillinam	-0.004	4	0.277	---	---	25
	1147	colecalciferol	-0.127	4	-0.277	---	---	25
	1148	bromopride	-0.173	6	-0.276	---	---	33
	1149	tubocurarine chloride	0.044	4	0.275	---	---	25
	1150	clofilium tosylate	-0.054	3	-0.275	---	---	33
	1151	alclometasone	-0.129	4	-0.273	---	---	25
	1152	tridihexethyl	-0.097	4	0.273	---	---	0
	1153	lisuride	-0.153	5	-0.273	---	---	40
	1154	oxprenolol	-0.006	4	-0.273	---	---	25
	1155	orphenadrine	-0.2	6	-0.273	---	---	33
	1156	pyrantel	-0.098	5	0.272	---	---	0
	1157	bucladesine	-0.171	6	-0.272	---	---	33
	1158	dropropizine	-0.011	4	0.271	---	---	25
	1159	trichostatin A	-0.183	182	-0.271	---	---	45
	1160	lycorine	-0.211	5	-0.271	---	---	40
	1161	chlorpropamide	0.052	6	0.269	---	---	33
	1162	monorden	0.022	22	0.269	---	---	22
	1163	octopamine	-0.098	4	0.269	---	---	0
	1164	lomefloxacin	0.067	6	0.269	---	---	33
	1165	ethotoin	0.04	6	0.268	---	---	33
	1166	Prestwick-665	-0.182	5	0.268	---	---	0
	1167	sulfamethoxazole	-0.083	5	0.268	---	---	20
	1168	6-benzylaminopurine	-0.073	5	-0.268	---	---	40
	1169	BCB000038	0.039	4	0.267	---	---	25
	1170	boldine	0.003	4	0.267	---	---	25
	1171	chlorcyclizine	-0.168	6	-0.266	---	---	33
	1172	fludrocortisone	0.019	8	0.266	---	---	25
	1173	diazoxide	-0.042	5	0.265	---	---	20
	1174	allantoin	-0.051	5	0.264	---	---	20
	1175	promazine	-0.219	6	-0.264	---	---	33
	1176	dexpropranolol	-0.131	3	0.264	---	---	0
	1177	sulfafurazole	-0.151	5	-0.264	---	---	40
	1178	arcaine	-0.018	4	0.264	---	---	25
	1179	naringenin	0.037	4	0.261	---	---	25
	1180	memantine	0.021	4	0.261	---	---	25
	1181	lithocholic acid	-0.023	6	0.261	---	---	16
	1182	PF-00562151-00	0.008	8	-0.261	---	---	12
	1183	lorglumide	-0.068	5	0.26	---	---	20
	1184	amoxicillin	-0.196	4	0.26	---	---	0
	1185	maprotiline	0.045	4	-0.259	---	---	25
	1186	nefopam	0.004	5	0.259	---	---	20
	1187	lynestrenol	-0.045	5	-0.258	---	---	40
	1188	ouabain	-0.125	4	0.258	---	---	0
	1189	coralyne	-0.037	4	0.257	---	---	25
	1190	imipramine	-0.186	4	0.257	---	---	0
	1191	betazole	-0.197	5	0.257	---	---	0
	1192	Gly-His-Lys	-0.011	3	0.256	---	---	33
	1193	metformin	0.095	10	0.255	---	---	30
	1194	sulmazole	-0.141	3	-0.254	---	---	33
	1195	CAY-10397	-0.049	3	-0.254	---	---	33
	1196	norfloxacin	-0.18	5	-0.253	---	---	40
	1197	chloroquine	-0.127	4	0.252	---	---	0
	1198	telenzepine	0.029	4	0.252	---	---	25
	1199	flunarizine	-0.008	4	0.252	---	---	25
	1200	foliosidine	-0.024	6	0.252	---	---	33
	1201	pentetrazol	-0.074	4	0.251	---	---	25
	1202	chenodeoxycholic acid	-0.017	4	0.251	---	---	25
	1203	ethionamide	0.01	3	0.25	---	---	33
	1204	quinidine	-0.144	3	-0.25	---	---	33
	1205	neostigmine bromide	-0.102	4	0.25	---	---	0
	1206	prednicarbate	0.015	3	0.249	---	---	33
	1207	oxantel	-0.233	4	0.249	---	---	0
	1208	epitiostanol	0.107	4	0.249	---	---	25
	1209	nabumetone	-0.106	4	0.248	---	---	0
	1210	Prestwick-1100	-0.032	4	-0.247	---	---	25
	1211	ajmaline	0	3	-0.247	---	---	33
	1212	ricinine	-0.101	4	0.246	---	---	25
	1213	4-hydroxyphenazone	0.006	5	0.246	---	---	20
	1214	salbutamol	-0.085	5	-0.244	---	---	40
	1215	nomifensine	-0.163	5	0.244	---	---	0
	1216	N-acetylmuramic acid	-0.094	4	0.244	---	---	25
	1217	hymecromone	-0.016	4	-0.243	---	---	25
	1218	nocodazole	-0.069	6	0.243	---	---	0
	1219	prednisone	0	5	0.243	---	---	40
	1220	fluoxetine	-0.06	4	0.243	---	---	25
	1221	naftifine	-0.116	4	0.243	---	---	0
	1222	isoconazole	-0.013	5	-0.242	---	---	20
	1223	apramycin	-0.113	4	-0.242	---	---	25
	1224	(+/-)-catechin	-0.104	4	0.241	---	---	0
	1225	tranylcypromine	0.003	5	0.241	---	---	40
	1226	Prestwick-1082	0.027	3	0.24	---	---	33
	1227	sulfachlorpyridazine	-0.092	5	-0.24	---	---	40
	1228	cyclobenzaprine	-0.122	4	0.24	---	---	0
	1229	lymecycline	-0.057	4	0.239	---	---	25
	1230	erastin	0.028	4	0.238	---	---	25
	1231	metoprolol	-0.072	4	0.238	---	---	25
	1232	benserazide	-0.183	5	-0.237	---	---	40
	1233	merbromin	-0.08	5	0.237	---	---	20
	1234	tenoxicam	0.024	4	-0.237	---	---	25
	1235	buflomedil	-0.126	4	-0.236	---	---	25
	1236	desoxycortone	-0.102	4	0.236	---	---	25
	1237	clofazimine	-0.013	5	0.236	---	---	40
	1238	ornidazole	-0.09	5	-0.236	---	---	40
	1239	harmine	0.041	4	0.236	---	---	25
	1240	proadifen	-0.12	4	0.235	---	---	25
	1241	hydralazine	-0.095	6	-0.234	---	---	33
	1242	triamcinolone	-0.039	5	0.234	---	---	20
	1243	alprostadil	0.02	7	0.233	---	---	14
	1244	3-nitropropionic acid	-0.026	4	-0.233	---	---	25
	1245	bupivacaine	0.053	4	0.232	---	---	25
	1246	hexestrol	-0.105	4	0.232	---	---	0
	1247	papaverine	0.045	4	0.232	---	---	25
	1248	folic acid	-0.013	4	-0.231	---	---	25
	1249	naphazoline	-0.199	5	-0.23	---	---	40
	1250	kawain	-0.114	5	-0.229	---	---	40
	1251	butirosin	-0.113	4	0.228	---	---	25
	1252	ranitidine	-0.011	5	0.228	---	---	20
	1253	scopolamine N-oxide	-0.06	5	-0.227	---	---	40
	1254	spiramycin	-0.168	6	0.227	---	---	0
	1255	pentolonium	-0.131	5	-0.226	---	---	40
	1256	cyclopentolate	-0.024	4	0.226	---	---	25
	1257	probenecid	-0.095	4	0.226	---	---	25
	1258	oleandomycin	-0.048	5	0.224	---	---	20
	1259	pheniramine	-0.07	5	-0.223	---	---	40
	1260	nalidixic acid	-0.048	5	0.223	---	---	20
	1261	meticrane	-0.188	5	-0.22	---	---	40
	1262	metolazone	-0.04	5	0.219	---	---	20
	1263	tiapride	-0.089	5	-0.217	---	---	40
	1264	etidronic acid	-0.111	4	-0.216	---	---	25
	1265	alvespimycin	-0.162	12	-0.214	---	---	33
	1266	cimetidine	-0.171	5	0.214	---	---	0
	1267	clemizole	-0.101	5	-0.214	---	---	40
	1268	estradiol	0.085	37	0.213	---	---	32
	1269	tremorine	-0.089	4	0.212	---	---	25
	1270	mianserin	-0.11	5	-0.212	---	---	20
	1271	mephentermine	-0.108	5	-0.211	---	---	40
	1272	PHA-00851261E	0.04	8	0.211	---	---	37
	1273	napelline	-0.072	4	0.21	---	---	25
	1274	phentolamine	-0.112	7	0.21	---	---	14
	1275	dorzolamide	-0.008	4	0.209	---	---	25
	1276	dihydrostreptomycin	-0.064	5	-0.207	---	---	40
	1277	isopropamide iodide	0.025	4	0.203	---	---	25
	1278	paclitaxel	-0.127	6	-0.202	---	---	33
	1279	PHA-00745360	0.079	8	0.201	---	---	37
	1280	iproniazid	-0.053	5	-0.199	---	---	40
	1281	levomepromazine	-0.007	4	-0.199	---	---	25
	1282	melatonin	-0.121	4	-0.198	---	---	25
	1283	rosiglitazone	0.069	14	0.197	---	---	28
	1284	repaglinide	-0.039	4	-0.196	---	---	25
	1285	mebendazole	-0.203	5	-0.196	---	---	40
	1286	sulindac	-0.135	7	-0.195	---	---	28
	1287	pizotifen	-0.009	4	-0.195	---	---	25
	1288	roxarsone	-0.032	4	0.194	---	---	25
	1289	benzonatate	-0.072	5	0.194	---	---	20
	1290	benzamil	-0.056	6	0.191	---	---	16
	1291	thioproperazine	-0.138	5	-0.189	---	---	40
	1292	isocorydine	0.01	4	-0.187	---	---	25
	1293	sulfamethoxypyridazine	-0.126	5	-0.179	---	---	40
	1294	sulfaguanidine	-0.093	5	-0.178	---	---	40
	1295	dexamethasone	-0.121	8	-0.177	---	---	37
	1296	fluphenazine	-0.068	18	-0.177	---	---	27
	1297	naltrexone	-0.116	5	-0.175	---	---	40
	1298	troglitazone	0.036	16	0.172	---	---	25
	1299	phenformin	-0.099	7	-0.172	---	---	28
	1300	harman	-0.016	4	0.165	---	---	25
	1301	clozapine	-0.078	17	-0.164	---	---	29
	1302	diprophylline	-0.071	5	0.163	---	---	20
	1303	tanespimycin	-0.012	62	0.162	---	---	17
	1304	thioridazine	-0.098	20	0.159	---	---	15
	1305	geldanamycin	0.054	15	0.155	---	---	26
	1306	haloperidol	0.033	32	0.137	---	---	25
	1307	alpha-estradiol	-0.108	16	-0.135	---	---	37
	1308	valproic acid	-0.063	57	0.127	---	---	19
	1309	chlorpromazine	-0.126	19	0.12	---	---	10
