# Supplementary material for: Transcriptomic profiling of purified patient-derived dopamine neurons identifies convergent perturbations and therapeutics for Parkinson’s disease
Source: Hum Mol Genet. 2017 Jan 17;26(3):552–66. doi: 10.1093/hmg/ddw412 (PMC5409122; doi:10.1093/hmg/ddw412)
Supplement: Supplementary Data [file ddw412_Supp.zip › ddw412-suppl_data/Supplementary_Data3.xls]

## Sheet: GEO2R_GSE43364.txt
Supplementary Data 3: Results of differential expression analyses of GSE43364 micro-array transcriptional dataset by considering three lines carrying on LRRK2-G2019S mutation) and three lines corrected for LRRK2-G2019S mutation
ID	adj.P.Val	P.Value	t	B	logFC	Gene.symbol	Gene.title
ILMN_1695847	0.0154	3.25e-07	62.7522	-21.7	19.651	ZKSCAN5	zinc finger with KRAB and SCAN domains 5
ILMN_1764628	0.652	2.76e-05	-20.9341	-27.3	-27.4132	LYPLA2	lysophospholipase II
ILMN_1677122	1	0.000228	12.3424	-29.9	58.5449	FAM168B	family with sequence similarity 168, member B
ILMN_1746378	1	0.000352	11.062	-30.4	4.28633	GHDC	GH3 domain containing
ILMN_1655011	1	0.000503	-10.1058	-30.9	-293.023	SERF1B	small EDRK-rich factor 1B (centromeric)
ILMN_1718042	1	0.000515	-10.0433	-30.9	-11.252	ZNF549	zinc finger protein 549
ILMN_3281599	1	0.000717	-9.22948	-31.3	-557.283
ILMN_2259292	1	0.000731	-9.18354	-31.3	-8.26724	CCZ1	CCZ1 vacuolar protein trafficking and biogenesis associated homolog (S. cerevisiae)
ILMN_1782257	1	0.000766	-9.07287	-31.4	-25.8871	METTL17	methyltransferase like 17
ILMN_1723822	1	0.000811	-8.94173	-31.5	-26.472
ILMN_2103919	1	0.000853	8.82742	-31.5	180.224	LRFN3	leucine rich repeat and fibronectin type III domain containing 3
ILMN_1726578	1	0.000938	-8.6138	-31.7	-6.89472	ZNF93	zinc finger protein 93
ILMN_3212051	1	0.00104	-8.38298	-31.8	-43.3248
ILMN_2131467	1	0.00106	8.34494	-31.8	40.7452	GNAI1	guanine nucleotide binding protein (G protein), alpha inhibiting activity polypeptide 1
ILMN_2326737	1	0.00151	-7.60985	-32.2	-80.0016
ILMN_1691418	1	0.00152	7.60263	-32.3	38.5343
ILMN_1785037	1	0.00154	-7.5789	-32.3	-37.2054	SSR2	signal sequence receptor, beta (translocon-associated protein beta)
ILMN_1740976	1	0.00157	-7.53337	-32.3	-25.9625	NONO	non-POU domain containing, octamer-binding
ILMN_1726107	1	0.00158	-7.52838	-32.3	-11.0569	UBE2V1	ubiquitin-conjugating enzyme E2 variant 1
ILMN_2336982	1	0.00175	7.33048	-32.4	237.539	NPTN	neuroplastin
ILMN_1662617	1	0.00185	-7.21596	-32.5	-114.684	PPP2R3C	protein phosphatase 2, regulatory subunit B'', gamma
ILMN_2367428	1	0.00186	-7.20431	-32.5	-114.854	FAM96A	family with sequence similarity 96, member A
ILMN_3242357	1	0.00202	-7.05392	-32.6	-12.2755
ILMN_1773964	1	0.00212	-6.96479	-32.7	-115.524	H1FX	H1 histone family, member X
ILMN_1668639	1	0.00223	-6.87428	-32.7	-13.9557	TBC1D10B	TBC1 domain family, member 10B
ILMN_3239735	1	0.00223	-6.87202	-32.7	-13.8358	WASH7P	WAS protein family homolog 7 pseudogene
ILMN_2155272	1	0.00254	-6.64155	-32.9	-16.8044	PIF1	PIF1 5'-to-3' DNA helicase
ILMN_1880983	1	0.00258	6.61034	-32.9	21.496
ILMN_2276002	1	0.0028	-6.46959	-33	-8.62347	CPNE1	copine I
ILMN_2333865	1	0.00287	6.42658	-33	30.9093	DNAJB12	DnaJ (Hsp40) homolog, subfamily B, member 12
ILMN_1770339	1	0.00292	-6.40017	-33.1	-291.538	RPAIN	RPA interacting protein
ILMN_1661998	1	0.00296	-6.37665	-33.1	-13.3266	METTL6	methyltransferase like 6
ILMN_1700168	1	0.00316	6.26446	-33.2	14.1444	LARS2	leucyl-tRNA synthetase 2, mitochondrial
ILMN_1694755	1	0.00321	-6.23978	-33.2	-33.001	FSD1	fibronectin type III and SPRY domain containing 1
ILMN_1746408	1	0.00336	-6.16102	-33.2	-129.282	MIDN	midnolin
ILMN_1681845	1	0.0036	6.04838	-33.3	32.7886	PAPD4	PAP associated domain containing 4
ILMN_1806304	1	0.00365	-6.02807	-33.3	-14.7764	ENTPD4	ectonucleoside triphosphate diphosphohydrolase 4
ILMN_1658460	1	0.00367	-6.01829	-33.3	-166.193
ILMN_2411723	1	0.00381	-5.95792	-33.4	-1168.76	RPSA	ribosomal protein SA
ILMN_3202673	1	0.00394	5.90335	-33.4	661.062
ILMN_1718565	1	0.00401	-5.87561	-33.4	-72.4392	CDKN1C	cyclin-dependent kinase inhibitor 1C (p57, Kip2)
ILMN_1658639	1	0.00406	5.85587	-33.5	12.6364	SLC46A3	solute carrier family 46, member 3
ILMN_1801864	1	0.00429	-5.76816	-33.5	-109.371
ILMN_1744244	1	0.00438	-5.73736	-33.6	-8.76889	DPAGT1	dolichyl-phosphate (UDP-N-acetylglucosamine) N-acetylglucosaminephosphotransferase 1 (GlcNAc-1-P transferase)
ILMN_1711078	1	0.00451	-5.691	-33.6	-14.9724	CDK11A	cyclin-dependent kinase 11A
ILMN_2161832	1	0.00452	5.68771	-33.6	70.835	VPS37A	vacuolar protein sorting 37 homolog A (S. cerevisiae)
ILMN_2338997	1	0.00469	5.6314	-33.6	636.652
ILMN_1784113	1	0.00469	-5.63099	-33.6	-80.6592	NAT14	N-acetyltransferase 14 (GCN5-related, putative)
ILMN_2234310	1	0.00469	5.63052	-33.6	5.56893	CPTP	ceramide-1-phosphate transfer protein
ILMN_1709809	1	0.0048	-5.59599	-33.7	-192.22	NHP2L1	NHP2 non-histone chromosome protein 2-like 1 (S. cerevisiae)
ILMN_1790106	1	0.00482	5.59121	-33.7	235.789	PLP1	proteolipid protein 1
ILMN_3252941	1	0.00489	-5.56766	-33.7	-190.657
ILMN_1758523	1	0.0049	5.56344	-33.7	140.542	ABCA3	ATP-binding cassette, sub-family A (ABC1), member 3
ILMN_1745778	1	0.00496	5.54535	-33.7	31.054
ILMN_1712755	1	0.00497	5.5428	-33.7	171.644	LRRC41	leucine rich repeat containing 41
ILMN_1815306	1	0.00498	5.54184	-33.7	13.6249	AP2A1	adaptor-related protein complex 2, alpha 1 subunit
ILMN_2341690	1	0.00515	-5.48859	-33.8	-39.9015	ELP5	elongator acetyltransferase complex subunit 5
ILMN_2360184	1	0.00537	-5.42595	-33.8	-21.0185	INVS	inversin
ILMN_1701058	1	0.00559	-5.36803	-33.9	-88.6266	TATDN1	TatD DNase domain containing 1
ILMN_3308663	1	0.00564	-5.35399	-33.9	-148.868	MIR1228	microRNA 1228
ILMN_2273261	1	0.00568	5.34494	-33.9	22.9121	FBXO3	F-box protein 3
ILMN_2211950	1	0.00582	-5.30899	-33.9	-362.567
ILMN_2321292	1	0.00588	5.29271	-33.9	53.9416	WIPI2	WD repeat domain, phosphoinositide interacting 2
ILMN_1690806	1	0.00622	5.21069	-34	47.1206	PTPLB	protein tyrosine phosphatase-like (proline instead of catalytic arginine), member b
ILMN_1785170	1	0.00624	5.20703	-34	142.121	ARMCX2	armadillo repeat containing, X-linked 2
ILMN_1765704	1	0.00626	-5.20152	-34	-24.0989
ILMN_1742618	1	0.00657	-5.13337	-34	-14.3536	XAF1	XIAP associated factor 1
ILMN_1685397	1	0.00659	5.12994	-34.1	40.7085	ITGA3	integrin, alpha 3 (antigen CD49C, alpha 3 subunit of VLA-3 receptor)
ILMN_1752967	1	0.00667	-5.11244	-34.1	-76.283	DHPS	deoxyhypusine synthase
ILMN_2394296	1	0.00671	-5.10344	-34.1	-19.0136	SAR1B	secretion associated, Ras related GTPase 1B
ILMN_2328280	1	0.00677	-5.09149	-34.1	-152.68	ACTL6A	actin-like 6A
ILMN_1775939	1	0.00691	-5.06114	-34.1	-87.4397	SF3B2	splicing factor 3b, subunit 2, 145kDa
ILMN_1704529	1	0.00708	-5.02664	-34.1	-114.562	PPIA	peptidylprolyl isomerase A (cyclophilin A)
ILMN_2401143	1	0.00746	-4.95384	-34.2	-42.4065	ELAVL3	ELAV like neuron-specific RNA binding protein 3
ILMN_1739847	1	0.00758	-4.93295	-34.2	-175.73	EIF3D	eukaryotic translation initiation factor 3, subunit D
ILMN_3238680	1	0.00773	-4.90494	-34.2	-189.714	C7orf55	chromosome 7 open reading frame 55
ILMN_1783846	1	0.00775	4.90275	-34.2	18.6147	RAPH1	Ras association (RalGDS/AF-6) and pleckstrin homology domains 1
ILMN_1710427	1	0.00777	4.89844	-34.3	138.016	VPS37B	vacuolar protein sorting 37 homolog B (S. cerevisiae)
ILMN_1790202	1	0.0078	-4.89368	-34.3	-45.866	C1orf35	chromosome 1 open reading frame 35
ILMN_2203147	1	0.00783	-4.88821	-34.3	-10.3683	TMPRSS12	transmembrane (C-terminal) protease, serine 12
ILMN_1678300	1	0.00784	-4.88623	-34.3	-201.46	LOC146880	Rho GTPase activating protein 27 pseudogene
ILMN_1887357	1	0.00789	4.87787	-34.3	61.4949	CHRM3	cholinergic receptor, muscarinic 3
ILMN_1657288	1	0.00801	-4.85759	-34.3	-21.5048
ILMN_3275771	1	0.00818	-4.82818	-34.3	-19.3389
ILMN_1708950	1	0.00822	-4.8223	-34.3	-36.6381	ASPHD1	aspartate beta-hydroxylase domain containing 1
ILMN_1659095	1	0.00834	-4.80246	-34.3	-1396.15
ILMN_1783910	1	0.00835	-4.80038	-34.3	-8.03514	TRAF6	TNF receptor-associated factor 6, E3 ubiquitin protein ligase
ILMN_1775327	1	0.00838	-4.79491	-34.3	-49.8008	PKM	pyruvate kinase, muscle
ILMN_2334042	1	0.00839	-4.79419	-34.3	-101.351	THYN1	thymocyte nuclear protein 1
ILMN_2104106	1	0.00839	4.79393	-34.3	221.464	XPR1	xenotropic and polytropic retrovirus receptor 1
ILMN_1701229	1	0.0084	-4.79186	-34.3	-30.122	RBM12	RNA binding motif protein 12
ILMN_1780132	1	0.00846	4.78315	-34.4	24.9635	PELI2	pellino E3 ubiquitin protein ligase family member 2
ILMN_1787013	1	0.00854	-4.77001	-34.4	-14.4662	NHLH2	nescient helix loop helix 2
ILMN_1671314	1	0.00862	-4.75808	-34.4	-350.034	UXT	ubiquitously-expressed, prefoldin-like chaperone
ILMN_2093720	1	0.00863	-4.7561	-34.4	-3.9807	THG1L	tRNA-histidine guanylyltransferase 1-like (S. cerevisiae)
ILMN_1790680	1	0.00864	-4.75399	-34.4	-62.3957	PDE6D	phosphodiesterase 6D, cGMP-specific, rod, delta
ILMN_1697701	1	0.00868	-4.74861	-34.4	-29.6636	PLEKHJ1	pleckstrin homology domain containing, family J member 1
ILMN_1721344	1	0.00871	4.74337	-34.4	32.4468	MOB3A	MOB kinase activator 3A
ILMN_1704091	1	0.00876	4.73521	-34.4	12.4212	DGAT1	diacylglycerol O-acyltransferase 1
ILMN_1811188	1	0.00915	-4.67787	-34.4	-48.0342	BCCIP	BRCA2 and CDKN1A interacting protein
ILMN_1795524	1	0.00919	-4.67216	-34.5	-24.5926
ILMN_2194106	1	0.00934	4.65057	-34.5	11.6976	TSPAN12	tetraspanin 12
ILMN_1698512	1	0.00943	-4.63779	-34.5	-23.7469
ILMN_2103014	1	0.00953	4.62382	-34.5	14.5463	CFAP36	cilia and flagella associated protein 36
ILMN_1771139	1	0.00976	4.59294	-34.5	48.9677	FBXO31	F-box protein 31
ILMN_1811515	1	0.00976	-4.59207	-34.5	-19.026	DLG3	discs, large homolog 3 (Drosophila)
ILMN_2214955	1	0.0101	-4.54274	-34.6	-23.4171	CCDC127	coiled-coil domain containing 127
ILMN_1705922	1	0.0102	-4.54007	-34.6	-71.8177	BAIAP2	BAI1-associated protein 2
ILMN_1689720	1	0.0106	-4.48311	-34.6	-15.7234	PPP2R3B	protein phosphatase 2, regulatory subunit B'', beta
ILMN_1719998	1	0.0108	4.45683	-34.7	32.9568	UAP1L1	UDP-N-acetylglucosamine pyrophosphorylase 1 like 1
ILMN_1751743	1	0.0109	-4.44625	-34.7	-53.8748	XRCC1	X-ray repair complementing defective repair in Chinese hamster cells 1
ILMN_2049727	1	0.011	-4.43961	-34.7	-88.0487	OSER1	oxidative stress responsive serine-rich 1
ILMN_1700625	1	0.0112	-4.41434	-34.7	-28.074	ATP5S	ATP synthase, H+ transporting, mitochondrial Fo complex, subunit s (factor B)
ILMN_1676423	1	0.0113	4.4043	-34.7	32.7872	CCNC	cyclin C
ILMN_1720965	1	0.0113	4.39817	-34.7	32.5415	TULP4	tubby like protein 4
ILMN_2211122	1	0.0114	-4.39212	-34.7	-46.4569	TRAPPC2P1	trafficking protein particle complex 2 pseudogene 1
ILMN_1708369	1	0.0115	-4.38654	-34.7	-23.8146	EPS15L1	epidermal growth factor receptor pathway substrate 15-like 1
ILMN_2121316	1	0.0115	4.37676	-34.7	4.89005	GORAB	golgin, RAB6-interacting
ILMN_1686626	1	0.0116	-4.3713	-34.7	-227.257	DDX39B	DEAD (Asp-Glu-Ala-Asp) box polypeptide 39B
ILMN_1712636	1	0.0118	-4.35236	-34.8	-22.8914	NVL	nuclear VCP-like
ILMN_2297196	1	0.0119	-4.34091	-34.8	-47.5159	LRRC4B	leucine rich repeat containing 4B
ILMN_1665909	1	0.0121	4.3132	-34.8	484.914	LASP1	LIM and SH3 protein 1
ILMN_3304850	1	0.0122	-4.30222	-34.8	-54.4701
ILMN_3304887	1	0.0123	-4.29329	-34.8	-167.767
ILMN_3212833	1	0.0124	-4.28451	-34.8	-588.881
ILMN_1668582	1	0.0125	-4.28035	-34.8	-87.9797	CRBN	cereblon
ILMN_2387799	1	0.0125	4.27201	-34.8	46.8695	PDPK1	3-phosphoinositide dependent protein kinase 1
ILMN_2402805	1	0.0126	4.26988	-34.8	106.674	TRPC4AP	transient receptor potential cation channel, subfamily C, member 4 associated protein
ILMN_1720430	1	0.0126	-4.26676	-34.8	-77.2748	PPDPF	pancreatic progenitor cell differentiation and proliferation factor
ILMN_3224758	1	0.0127	-4.25527	-34.8	-222.833
ILMN_2131880	1	0.0128	-4.24514	-34.9	-173.389	DPY30	dpy-30 homolog (C. elegans)
ILMN_3226291	1	0.0128	-4.245	-34.9	-539.378
ILMN_1806486	1	0.013	-4.23071	-34.9	-21.289
ILMN_1805737	1	0.013	-4.2241	-34.9	-198.081	PFKP	phosphofructokinase, platelet
ILMN_1714083	1	0.0132	-4.2113	-34.9	-26.5344	KLHL8	kelch-like family member 8
ILMN_1760490	1	0.0137	4.16619	-34.9	110.451	ACVR1	activin A receptor, type I
ILMN_1654289	1	0.0139	4.1499	-34.9	67.7981	ELK1	ELK1, member of ETS oncogene family
ILMN_1779185	1	0.014	4.14084	-35	199.531	SPECC1L	sperm antigen with calponin homology and coiled-coil domains 1-like
ILMN_1700349	1	0.0141	-4.13174	-35	-18.7197	ADCK4	aarF domain containing kinase 4
ILMN_1715802	1	0.0142	-4.11968	-35	-7.81359
ILMN_1820572	1	0.0144	4.10667	-35	15.4747
ILMN_1744308	1	0.0144	-4.10624	-35	-45.0496	DHX33	DEAH (Asp-Glu-Ala-His) box polypeptide 33
ILMN_1661363	1	0.0144	4.10102	-35	13.8229
ILMN_2162234	1	0.0145	4.0946	-35	39.9521	NEK1	NIMA-related kinase 1
ILMN_1757914	1	0.0146	-4.08684	-35	-190.148	WDR83OS	WD repeat domain 83 opposite strand
ILMN_1723433	1	0.0146	-4.0837	-35	-25.3563
ILMN_1659990	1	0.0147	-4.07713	-35	-87.5769	HILPDA	hypoxia inducible lipid droplet-associated
ILMN_3182171	1	0.0148	-4.07017	-35	-25.3278	FGGY	FGGY carbohydrate kinase domain containing
ILMN_1718831	1	0.0148	-4.06946	-35	-25.4572	TMEM57	transmembrane protein 57
ILMN_2108823	1	0.015	4.0513	-35	12.2075	FZD7	frizzled class receptor 7
ILMN_2363586	1	0.015	-4.05008	-35	-81.1617	SDCBP	syndecan binding protein (syntenin)
ILMN_1691702	1	0.0151	-4.04458	-35.1	-45.6725	ZNF775	zinc finger protein 775
ILMN_1666057	1	0.0152	4.03561	-35.1	262.261	REEP2	receptor accessory protein 2
ILMN_1783695	1	0.0154	4.02276	-35.1	159.287	EPRS	glutamyl-prolyl-tRNA synthetase
ILMN_1746598	1	0.0155	-4.01698	-35.1	-56.3845	SCNM1	sodium channel modifier 1
ILMN_3238326	1	0.0155	-4.01618	-35.1	-65.6408	RNF144A	ring finger protein 144A
ILMN_1744912	1	0.0157	4.00052	-35.1	44.4911	CTTN	cortactin
ILMN_1765829	1	0.0158	3.99106	-35.1	36.4432	NUFIP2	nuclear fragile X mental retardation protein interacting protein 2
ILMN_1742044	1	0.0162	3.96543	-35.1	17.9133	GNAI1	guanine nucleotide binding protein (G protein), alpha inhibiting activity polypeptide 1
ILMN_1712707	1	0.0162	3.95879	-35.1	97.7525	ABHD8	abhydrolase domain containing 8
ILMN_2313821	1	0.0163	3.95659	-35.1	51.1954	AIFM1	apoptosis-inducing factor, mitochondrion-associated, 1
ILMN_3269775	1	0.0163	-3.95242	-35.1	-94.4924	TMEM251	transmembrane protein 251
ILMN_1658053	1	0.0165	-3.94208	-35.2	-279.538	DYNLRB1	dynein, light chain, roadblock-type 1
ILMN_1767360	1	0.0169	-3.91557	-35.2	-12.3446	IL10RB	interleukin 10 receptor, beta
ILMN_1714896	1	0.0171	3.89633	-35.2	6.69158	SART3	squamous cell carcinoma antigen recognized by T cells 3
ILMN_2223720	1	0.0176	3.86294	-35.2	53.8403	ATMIN	ATM interactor
ILMN_1741782	1	0.0176	-3.8619	-35.2	-71.7548	SS18	synovial sarcoma translocation, chromosome 18
ILMN_1687279	1	0.0178	-3.85402	-35.2	-78.1993	DHPS	deoxyhypusine synthase
ILMN_1671728	1	0.0178	-3.84978	-35.3	-26.671	CARD14	caspase recruitment domain family, member 14
ILMN_1809292	1	0.018	-3.83906	-35.3	-24.0588	IMMP2L	IMP2 inner mitochondrial membrane peptidase-like (S. cerevisiae)
ILMN_1669142	1	0.018	3.8374	-35.3	13.9266	NAA15	N(alpha)-acetyltransferase 15, NatA auxiliary subunit
ILMN_2347044	1	0.018	-3.83608	-35.3	-24.0899
ILMN_1670809	1	0.0181	-3.8337	-35.3	-55.2681	NRM	nurim (nuclear envelope membrane protein)
ILMN_2308582	1	0.0183	3.81996	-35.3	684.265	CYB5R3	cytochrome b5 reductase 3
ILMN_3305942	1	0.0183	-3.81742	-35.3	-30.8863	LOC729970	hCG2028352-like
ILMN_1770911	1	0.0184	3.81543	-35.3	27.0009	NRSN2	neurensin 2
ILMN_2125084	1	0.0186	3.7998	-35.3	13.8636	TMEM196	transmembrane protein 196
ILMN_2408938	1	0.0188	-3.79147	-35.3	-21.5378	LRRC20	leucine rich repeat containing 20
ILMN_2403994	1	0.0188	-3.78936	-35.3	-219.317	RALY	RALY heterogeneous nuclear ribonucleoprotein
ILMN_1758939	1	0.0188	3.78819	-35.3	30.8316	RIPK2	receptor-interacting serine-threonine kinase 2
ILMN_1680341	1	0.0189	-3.78527	-35.3	-70.4248	PPIE	peptidylprolyl isomerase E (cyclophilin E)
ILMN_1683980	1	0.0189	3.77996	-35.3	208.513	PLEKHM2	pleckstrin homology domain containing, family M (with RUN domain) member 2
ILMN_3247261	1	0.019	3.77629	-35.3	93.7419	RAPGEF2	Rap guanine nucleotide exchange factor (GEF) 2
ILMN_1764415	1	0.0195	-3.74526	-35.4	-25.0598	ZNF585A	zinc finger protein 585A
ILMN_1739441	1	0.0196	3.74042	-35.4	187.516	GANAB	glucosidase, alpha; neutral AB
ILMN_1734096	1	0.0197	-3.7368	-35.4	-7.20963	DCLRE1A	DNA cross-link repair 1A
ILMN_1677680	1	0.0197	3.73427	-35.4	27.2383	FGF12	fibroblast growth factor 12
ILMN_3234831	1	0.0199	-3.72589	-35.4	-700.583
ILMN_1742840	1	0.0204	-3.69377	-35.4	-14.8475	COL2A1	collagen, type II, alpha 1
ILMN_2073235	1	0.0205	-3.68897	-35.4	-842.342
ILMN_1809708	1	0.0211	3.65988	-35.5	2.99906	KCTD21	potassium channel tetramerization domain containing 21
ILMN_2395285	1	0.0211	-3.65695	-35.5	-62.1018
ILMN_1700231	1	0.0212	3.65191	-35.5	71.4619	IP6K1	inositol hexakisphosphate kinase 1
ILMN_3310113	1	0.0213	-3.64925	-35.5	-94.2577	MIR586	microRNA 586
ILMN_1801934	1	0.0213	-3.64829	-35.5	-15.1221	SERTAD3	SERTA domain containing 3
ILMN_2169761	1	0.0214	3.64429	-35.5	128.974	CPNE8	copine VIII
ILMN_2096012	1	0.0214	3.6397	-35.5	14.7167	UHMK1	U2AF homology motif (UHM) kinase 1
ILMN_1695588	1	0.0217	-3.62429	-35.5	-262.931	HNRNPC	heterogeneous nuclear ribonucleoprotein C (C1/C2)
ILMN_1804263	1	0.0218	-3.62249	-35.5	-17.1264	ZNF76	zinc finger protein 76
ILMN_1767679	1	0.0221	-3.60767	-35.5	-12.3903	MCAT	malonyl CoA:ACP acyltransferase (mitochondrial)
ILMN_2061452	1	0.0222	3.60026	-35.5	17.4897	ORC2	origin recognition complex, subunit 2
ILMN_1673960	1	0.0224	-3.58929	-35.5	-46.289	MAT2B	methionine adenosyltransferase II, beta
ILMN_1766185	1	0.0224	3.58925	-35.5	72.0836	AXIN1	axin 1
ILMN_1715680	1	0.0225	-3.58407	-35.5	-28.1506	NEIL2	nei endonuclease VIII-like 2 (E. coli)
ILMN_1792314	1	0.0226	3.58162	-35.5	131.874	ACTR1A	ARP1 actin-related protein 1 homolog A, centractin alpha (yeast)
ILMN_2272074	1	0.0227	-3.57721	-35.5	-96.1483	TROVE2	TROVE domain family, member 2
ILMN_2347748	1	0.023	-3.56441	-35.6	-14.2803	KRI1	KRI1 homolog (S. cerevisiae)
ILMN_1729142	1	0.0231	-3.55757	-35.6	-467.314	CENPV	centromere protein V
ILMN_3294965	1	0.0235	3.53929	-35.6	11.7417
ILMN_2395926	1	0.0236	3.5349	-35.6	45.5469	MANBAL	mannosidase, beta A, lysosomal-like
ILMN_2332713	1	0.0236	-3.53484	-35.6	-291.893	SLC25A3	solute carrier family 25 (mitochondrial carrier; phosphate carrier), member 3
ILMN_3260618	1	0.0237	-3.527	-35.6	-52.4894
ILMN_1773485	1	0.0238	-3.52534	-35.6	-28.074	QKI	QKI, KH domain containing, RNA binding
ILMN_1781039	1	0.0239	3.51786	-35.6	59.3629	VPS26A	vacuolar protein sorting 26 homolog A (S. pombe)
ILMN_1694533	1	0.024	-3.5158	-35.6	-14.394	RMND1	required for meiotic nuclear division 1 homolog (S. cerevisiae)
ILMN_1691444	1	0.024	-3.51517	-35.6	-40.6145	UHRF2	ubiquitin-like with PHD and ring finger domains 2, E3 ubiquitin protein ligase
ILMN_1658834	1	0.024	-3.51387	-35.6	-18.9068	ZC3H18	zinc finger CCCH-type containing 18
ILMN_3235597	1	0.0242	-3.50714	-35.6	-24.3725	ILF3-AS1	ILF3 antisense RNA 1 (head to head)
ILMN_2348503	1	0.0243	-3.50334	-35.6	-49.1538	PPIE	peptidylprolyl isomerase E (cyclophilin E)
ILMN_1807873	1	0.0247	3.48445	-35.6	34.909	SNX6	sorting nexin 6
ILMN_1743402	1	0.0251	3.46657	-35.7	33.8817	SIX4	SIX homeobox 4
ILMN_1672191	1	0.0254	-3.45446	-35.7	-188.226	ATP5F1	ATP synthase, H+ transporting, mitochondrial Fo complex, subunit B1
ILMN_1656254	1	0.0257	-3.44071	-35.7	-8.13266	NOTCH2NL	notch 2 N-terminal like
ILMN_3246608	1	0.0257	-3.44015	-35.7	-334.035	CENPV	centromere protein V
ILMN_1705908	1	0.0261	-3.42394	-35.7	-188.672	RPL7L1	ribosomal protein L7-like 1
ILMN_1745262	1	0.0262	-3.42154	-35.7	-145.208	REM2	RAS (RAD and GEM)-like GTP binding 2
ILMN_1713006	1	0.0263	-3.4154	-35.7	-56.2284	CDC34	cell division cycle 34
ILMN_2356909	1	0.0263	-3.41467	-35.7	-23.1839	MOSPD3	motile sperm domain containing 3
ILMN_1680251	1	0.0265	3.40727	-35.7	63.5278	SORCS1	sortilin-related VPS10 domain containing receptor 1
ILMN_1672811	1	0.0265	-3.40686	-35.7	-16.3942	C1orf159	chromosome 1 open reading frame 159
ILMN_1857113	1	0.0265	3.40674	-35.7	10.4361
ILMN_1709549	1	0.0266	3.40457	-35.7	19.2744
ILMN_1745421	1	0.0267	-3.39776	-35.7	-65.4189	ZMAT5	zinc finger, matrin-type 5
ILMN_1778236	1	0.0269	3.3919	-35.7	153.506	PTPN11	protein tyrosine phosphatase, non-receptor type 11
ILMN_2389844	1	0.0269	3.39121	-35.7	80.4987	SP3	Sp3 transcription factor
ILMN_1676503	1	0.0271	-3.38206	-35.8	-142.245
ILMN_1668228	1	0.0272	-3.38145	-35.8	-82.6363
ILMN_2212714	1	0.0272	-3.37999	-35.8	-56.6641	TMEM39B	transmembrane protein 39B
ILMN_1677534	1	0.0272	3.37932	-35.8	290.076	SCAP	SREBF chaperone
ILMN_1692121	1	0.0272	3.37829	-35.8	138.648	USO1	USO1 vesicle transport factor
ILMN_2392674	1	0.0275	-3.36963	-35.8	-52.3299	PRR3	proline rich 3
ILMN_1723834	1	0.0275	-3.36912	-35.8	-3.78987
ILMN_1660292	1	0.0276	-3.36406	-35.8	-187.601	MRPS21	mitochondrial ribosomal protein S21
ILMN_1672009	1	0.028	-3.34891	-35.8	-25.3229
ILMN_2170813	1	0.0285	-3.33132	-35.8	-9.0487	LAMP3	lysosomal-associated membrane protein 3
ILMN_2275502	1	0.0287	3.32309	-35.8	5.9335	RAPH1	Ras association (RalGDS/AF-6) and pleckstrin homology domains 1
ILMN_1719694	1	0.0287	3.32259	-35.8	39.6125
ILMN_1761138	1	0.0288	-3.31878	-35.8	-102.762	C9orf142	chromosome 9 open reading frame 142
ILMN_1703132	1	0.029	-3.31073	-35.8	-236.293	LYRM2	LYR motif containing 2
ILMN_1781010	1	0.0292	3.30508	-35.8	90.1267	ARHGEF3	Rho guanine nucleotide exchange factor (GEF) 3
ILMN_1716071	1	0.0294	3.29557	-35.8	25.7697	PAQR3	progestin and adipoQ receptor family member III
ILMN_2052863	1	0.0295	-3.29291	-35.9	-67.2478	RNF5P1	ring finger protein 5, E3 ubiquitin protein ligase pseudogene 1
ILMN_1779410	1	0.0295	3.29193	-35.9	19.6114	VAPA	VAMP (vesicle-associated membrane protein)-associated protein A, 33kDa
ILMN_3283742	1	0.0297	-3.28737	-35.9	-41.8254
ILMN_3216336	1	0.0298	-3.28395	-35.9	-229.583
ILMN_1740587	1	0.0298	-3.28214	-35.9	-1456.68	RPS11	ribosomal protein S11
ILMN_1676091	1	0.03	-3.2757	-35.9	-654.283
ILMN_3290380	1	0.0301	-3.27192	-35.9	-166.495
ILMN_1808095	1	0.0301	-3.27105	-35.9	-62.9696	RNF41	ring finger protein 41, E3 ubiquitin protein ligase
ILMN_1813682	1	0.0305	-3.25678	-35.9	-63.0374	MRPL53	mitochondrial ribosomal protein L53
ILMN_1757702	1	0.0306	-3.25557	-35.9	-111.402
ILMN_1785424	1	0.0307	-3.25189	-35.9	-212.588	ABLIM1	actin binding LIM protein 1
ILMN_1682404	1	0.0308	-3.24646	-35.9	-107.365	SETMAR	SET domain and mariner transposase fusion gene
ILMN_1758232	1	0.0315	3.22493	-35.9	31.5978	GGCX	gamma-glutamyl carboxylase
ILMN_3211488	1	0.0316	-3.22083	-35.9	-33.184
ILMN_1756439	1	0.0317	3.21845	-35.9	266.549	SCRN1	secernin 1
ILMN_1738987	1	0.0318	3.21413	-35.9	33.5796	HS2ST1	heparan sulfate 2-O-sulfotransferase 1
ILMN_1742922	1	0.0318	-3.2139	-35.9	-29.8031
ILMN_1687768	1	0.0322	3.20096	-36	55.0392	NCOA7	nuclear receptor coactivator 7
ILMN_1762002	1	0.0324	-3.19668	-36	-137.204	CSTF3	cleavage stimulation factor, 3' pre-RNA, subunit 3, 77kDa
ILMN_3202591	1	0.0324	-3.19663	-36	-43.34
ILMN_3197732	1	0.0325	-3.19277	-36	-34.8752
ILMN_2368713	1	0.0326	-3.19047	-36	-140.598
ILMN_1677768	1	0.0326	-3.18899	-36	-49.4871	POR	P450 (cytochrome) oxidoreductase
ILMN_1761722	1	0.0329	3.17993	-36	19.6281	ZNF579	zinc finger protein 579
ILMN_2323633	1	0.033	-3.17558	-36	-18.3617	TPD52L2	tumor protein D52-like 2
ILMN_2105919	1	0.0332	3.16997	-36	26.7938	FGF2	fibroblast growth factor 2 (basic)
ILMN_1739259	1	0.0332	3.16988	-36	52.682	UBE4A	ubiquitination factor E4A
ILMN_3239177	1	0.0334	-3.16301	-36	-49.6615	MEX3A	mex-3 RNA binding family member A
ILMN_1681301	1	0.0336	-3.15684	-36	-16.8584	AIM2	absent in melanoma 2
ILMN_2148290	1	0.0337	3.15546	-36	2481.25	PDCD7	programmed cell death 7
ILMN_2063925	1	0.0337	-3.15489	-36	-85.4897	CTNNBL1	catenin, beta like 1
ILMN_1778677	1	0.0339	3.1481	-36	15.8095	MRS2	MRS2 magnesium transporter
ILMN_1774432	1	0.034	-3.14457	-36	-150.523	DTD1	D-tyrosyl-tRNA deacylase 1
ILMN_1741300	1	0.0341	3.14361	-36	17.0208	ZNF407	zinc finger protein 407
ILMN_3187328	1	0.0343	3.13715	-36	105.953	IP6K1	inositol hexakisphosphate kinase 1
ILMN_1748105	1	0.0344	-3.13486	-36	-19.1103
ILMN_1750167	1	0.0346	-3.12772	-36	-69.6639	PRR3	proline rich 3
ILMN_1722774	1	0.0348	-3.12045	-36	-57.7981	VPS72	vacuolar protein sorting 72 homolog (S. cerevisiae)
ILMN_1660577	1	0.035	-3.11666	-36.1	-851.557	ATP5G2	ATP synthase, H+ transporting, mitochondrial Fo complex, subunit C2 (subunit 9)
ILMN_2303955	1	0.0352	-3.11099	-36.1	-61.5693	FKBP1B	FK506 binding protein 1B, 12.6 kDa
ILMN_1805636	1	0.0352	3.10883	-36.1	44.8109	PGAP3	post-GPI attachment to proteins 3
ILMN_1653133	1	0.0354	3.10279	-36.1	22.0443	SH3D19	SH3 domain containing 19
ILMN_1737857	1	0.0355	-3.10251	-36.1	-43.5671	GTF2B	general transcription factor IIB
ILMN_1759419	1	0.0355	-3.1011	-36.1	-45.5949	ILVBL	ilvB (bacterial acetolactate synthase)-like
ILMN_3242551	1	0.0359	-3.08929	-36.1	-98.7239
ILMN_1712386	1	0.0363	-3.07849	-36.1	-62.0625	MIS18A	MIS18 kinetochore protein A
ILMN_1701374	1	0.0364	-3.07671	-36.1	-36.6772	NUP35	nucleoporin 35kDa
ILMN_1656134	1	0.0367	-3.06872	-36.1	-126.594	CNOT7	CCR4-NOT transcription complex, subunit 7
ILMN_1774382	1	0.0367	-3.06803	-36.1	-3.31053	NR2C1	nuclear receptor subfamily 2, group C, member 1
ILMN_2400512	1	0.0367	-3.06685	-36.1	-16.9371	PRKCSH	protein kinase C substrate 80K-H
ILMN_1771348	1	0.0368	-3.06559	-36.1	-43.7185	ACN9	ACN9 homolog (S. cerevisiae)
ILMN_2225698	1	0.0369	-3.06172	-36.1	-37.1338	NDUFA10	NADH dehydrogenase (ubiquinone) 1 alpha subcomplex, 10, 42kDa
ILMN_3304898	1	0.0369	-3.06155	-36.1	-817.839
ILMN_1909247	1	0.0369	-3.06124	-36.1	-19.395
ILMN_3212284	1	0.037	-3.05948	-36.1	-158.497
ILMN_2339863	1	0.0373	-3.05016	-36.1	-52.472	VPS28	vacuolar protein sorting 28 homolog (S. cerevisiae)
ILMN_2134110	1	0.0373	-3.04977	-36.1	-114.107	SELK	selenoprotein K
ILMN_1731991	1	0.0374	3.04892	-36.1	70.5593	SCYL1	SCY1-like 1 (S. cerevisiae)
ILMN_3225784	1	0.0375	-3.04649	-36.1	-437.617
ILMN_2359029	1	0.0377	-3.04125	-36.1	-49.1171	AKIP1	A kinase (PRKA) interacting protein 1
ILMN_1758214	1	0.0379	-3.03527	-36.1	-70.4607	RARS2	arginyl-tRNA synthetase 2, mitochondrial
ILMN_1651504	1	0.038	-3.03341	-36.1	-29.4135	FAM193A	family with sequence similarity 193, member A
ILMN_1756139	1	0.0381	-3.03083	-36.1	-118.002
ILMN_1723156	1	0.0381	-3.03018	-36.1	-16.8899	PTPRA	protein tyrosine phosphatase, receptor type, A
ILMN_1743316	1	0.0381	-3.03003	-36.1	-9.85047	FAM109A	family with sequence similarity 109, member A
ILMN_1662364	1	0.0383	3.025	-36.2	493.855	AARS	alanyl-tRNA synthetase
ILMN_1749792	1	0.0383	3.02434	-36.2	8.27505	SORBS1	sorbin and SH3 domain containing 1
ILMN_1670439	1	0.0383	3.02325	-36.2	127.813	FYTTD1	forty-two-three domain containing 1
ILMN_1753122	1	0.0384	-3.02252	-36.2	-8.08738	MCPH1	microcephalin 1
ILMN_1769412	1	0.0384	3.02137	-36.2	133.194	RAPGEF1	Rap guanine nucleotide exchange factor (GEF) 1
ILMN_1690049	1	0.0386	-3.01617	-36.2	-67.0688	NGDN	neuroguidin, EIF4E binding protein
ILMN_2317580	1	0.0388	3.01202	-36.2	41.2232
ILMN_1777853	1	0.0388	-3.01052	-36.2	-43.4579
ILMN_1771333	1	0.0388	3.01046	-36.2	90.2247	CD47	CD47 molecule
ILMN_1800837	1	0.0388	-3.01041	-36.2	-294.212	CFDP1	craniofacial development protein 1
ILMN_1712719	1	0.0389	3.00787	-36.2	45.023	MAP7	microtubule-associated protein 7
ILMN_2124155	1	0.039	3.00617	-36.2	27.5839	ATP11B	ATPase, class VI, type 11B
ILMN_1653709	1	0.0391	-3.0024	-36.2	-46.4376	TIMM9	translocase of inner mitochondrial membrane 9 homolog (yeast)
ILMN_1808779	1	0.0392	-2.99968	-36.2	-81.9104	CSTF3	cleavage stimulation factor, 3' pre-RNA, subunit 3, 77kDa
ILMN_1688011	1	0.0396	2.99047	-36.2	25.6278	UPF1	UPF1 regulator of nonsense transcripts homolog (yeast)
ILMN_1902929	1	0.0396	-2.99045	-36.2	-24.9022
ILMN_2179063	1	0.0397	-2.98935	-36.2	-17.9795	DDHD2	DDHD domain containing 2
ILMN_1753980	1	0.0397	-2.98723	-36.2	-37.6776
ILMN_3297675	1	0.0398	-2.98519	-36.2	-6.24854	GATSL2	GATS protein-like 2
ILMN_3238048	1	0.0399	-2.98342	-36.2	-58.0982
ILMN_1694504	1	0.0399	-2.98322	-36.2	-26.9464	RNF220	ring finger protein 220
ILMN_1805007	1	0.04	2.98032	-36.2	61.1684	SEMA4F	sema domain, immunoglobulin domain (Ig), transmembrane domain (TM) and short cytoplasmic domain, (semaphorin) 4F
ILMN_1712455	1	0.0402	-2.97675	-36.2	-124.098	RBM4	RNA binding motif protein 4
ILMN_1764764	1	0.0402	2.9766	-36.2	176.83	MUM1	melanoma associated antigen (mutated) 1
ILMN_1789567	1	0.0402	-2.9759	-36.2	-61.5329	MAGED2	melanoma antigen family D, 2
ILMN_2154053	1	0.0402	2.97475	-36.2	57.5806	KDSR	3-ketodihydrosphingosine reductase
ILMN_1698402	1	0.0403	-2.97428	-36.2	-14.7425	NFX1	nuclear transcription factor, X-box binding 1
ILMN_1790136	1	0.0403	-2.97361	-36.2	-84.661	MRGBP	MRG/MORF4L binding protein
ILMN_1730879	1	0.0404	-2.97088	-36.2	-73.396	CBY1	chibby homolog 1 (Drosophila)
ILMN_1798346	1	0.0406	2.96667	-36.2	23.0427	KIAA1468	KIAA1468
ILMN_1669905	1	0.0408	2.96138	-36.2	68.7081	DCP2	decapping mRNA 2
ILMN_2081335	1	0.0408	-2.95985	-36.2	-195.52	COA1	cytochrome c oxidase assembly factor 1 homolog (S. cerevisiae)
ILMN_1680109	1	0.041	2.95718	-36.2	66.7719	COL4A3BP	collagen, type IV, alpha 3 (Goodpasture antigen) binding protein
ILMN_2223380	1	0.041	-2.95657	-36.2	-27.1425	PPWD1	peptidylprolyl isomerase domain and WD repeat containing 1
ILMN_2211583	1	0.041	2.95649	-36.2	11.9177	KIAA1279	KIAA1279
ILMN_3248403	1	0.041	-2.95529	-36.2	-81.2263
ILMN_1701711	1	0.041	-2.95495	-36.2	-56.3105
ILMN_1681008	1	0.0411	2.95467	-36.2	25.7829	CGRRF1	cell growth regulator with ring finger domain 1
ILMN_1676763	1	0.0415	-2.94509	-36.2	-79.8178	PIPSL	PIP5K1A and PSMD4-like, pseudogene
ILMN_1665945	1	0.0415	2.94377	-36.3	76.16	ACBD3	acyl-CoA binding domain containing 3
ILMN_1699384	1	0.0416	-2.94211	-36.3	-27.8602	PPP2R5D	protein phosphatase 2, regulatory subunit B', delta
ILMN_2324998	1	0.0416	-2.94121	-36.3	-115.354	NGDN	neuroguidin, EIF4E binding protein
ILMN_1795055	1	0.0417	2.94013	-36.3	13.256	LRRC3	leucine rich repeat containing 3
ILMN_1789627	1	0.0418	2.93743	-36.3	672.94	2005-09-01	septin 5
ILMN_2342554	1	0.0418	-2.93739	-36.3	-266.134	TAGLN3	transgelin 3
ILMN_3247906	1	0.0418	-2.93701	-36.3	-53.4292	RNF114	ring finger protein 114
ILMN_1673380	1	0.0419	2.93348	-36.3	25.5491	GNG12	guanine nucleotide binding protein (G protein), gamma 12
ILMN_2402674	1	0.042	-2.93201	-36.3	-139.431	DPM3	dolichyl-phosphate mannosyltransferase polypeptide 3
ILMN_1726104	1	0.0421	-2.92993	-36.3	-62.1489	ANAPC15	anaphase promoting complex subunit 15
ILMN_1662719	1	0.0422	2.92714	-36.3	19.9678	GPBP1L1	GC-rich promoter binding protein 1-like 1
ILMN_1762678	1	0.0422	2.92705	-36.3	42.152	NMT1	N-myristoyltransferase 1
ILMN_2339202	1	0.0423	2.92434	-36.3	108.579	KTN1	kinectin 1 (kinesin receptor)
ILMN_1776021	1	0.0423	-2.92388	-36.3	-226.226	EIF4H	eukaryotic translation initiation factor 4H
ILMN_1660661	1	0.0425	-2.9209	-36.3	-158.529	TCP1	t-complex 1
ILMN_2215631	1	0.0425	2.92029	-36.3	18.0941	OTUD6B	OTU domain containing 6B
ILMN_1739008	1	0.0426	2.91858	-36.3	16.5517	ATG9A	autophagy related 9A
ILMN_1738736	1	0.0427	2.91603	-36.3	59.7174	SNX4	sorting nexin 4
ILMN_1706266	1	0.0428	-2.91433	-36.3	-15.4412	RNF157	ring finger protein 157
ILMN_1772278	1	0.0428	2.91418	-36.3	25.2598	TANC1	tetratricopeptide repeat, ankyrin repeat and coiled-coil containing 1
ILMN_1762281	1	0.043	-2.90758	-36.3	-165.676	DCTN3	dynactin 3 (p22)
ILMN_2192620	1	0.0431	-2.90681	-36.3	-27.4211	DCAF15	DDB1 and CUL4 associated factor 15
ILMN_1815882	1	0.0434	-2.89958	-36.3	-121.816	HNRNPA1	heterogeneous nuclear ribonucleoprotein A1
ILMN_1726565	1	0.0434	2.89928	-36.3	381.409	PIK3R2	phosphoinositide-3-kinase, regulatory subunit 2 (beta)
ILMN_1661485	1	0.0434	-2.89897	-36.3	-60.2646	RBM34	RNA binding motif protein 34
ILMN_3237966	1	0.0436	-2.89461	-36.3	-26.7032	KDM2A	lysine (K)-specific demethylase 2A
ILMN_3237562	1	0.0437	-2.89357	-36.3	-31.6112	SNORA76C	small nucleolar RNA, H/ACA box 76C
ILMN_3279092	1	0.0438	-2.89134	-36.3	-37.5143
ILMN_1728810	1	0.0438	2.89112	-36.3	21.2805	NDUFS1	NADH dehydrogenase (ubiquinone) Fe-S protein 1, 75kDa (NADH-coenzyme Q reductase)
ILMN_1778617	1	0.0441	-2.88377	-36.3	-30.2257	AK6	adenylate kinase 6
ILMN_3304691	1	0.0443	-2.87933	-36.3	-21.8447
ILMN_2122669	1	0.0444	2.87798	-36.3	3.38371	TOPORS	topoisomerase I binding, arginine/serine-rich, E3 ubiquitin protein ligase
ILMN_1792456	1	0.0445	-2.87558	-36.3	-91.5431	CFAP36	cilia and flagella associated protein 36
ILMN_1686254	1	0.0445	-2.87554	-36.3	-84.4008	FAM127B	family with sequence similarity 127, member B
ILMN_2162253	1	0.0445	-2.87432	-36.3	-333.775	NMU	neuromedin U
ILMN_1783996	1	0.0446	-2.87353	-36.3	-19.5764	EXO5	exonuclease 5
ILMN_3256868	1	0.0447	-2.87091	-36.3	-116.876
ILMN_1750800	1	0.0447	2.87017	-36.3	136.298	ACO1	aconitase 1, soluble
ILMN_1792837	1	0.0447	-2.86973	-36.3	-37.5981	CIAO1	cytosolic iron-sulfur assembly component 1
ILMN_3226082	1	0.0448	-2.86723	-36.3	-204.036
ILMN_1685824	1	0.0449	2.8669	-36.3	185.466	B4GALT5	UDP-Gal:betaGlcNAc beta 1,4- galactosyltransferase, polypeptide 5
ILMN_1805158	1	0.045	-2.86472	-36.3	-20.1516	TAF1A	TATA box binding protein (TBP)-associated factor, RNA polymerase I, A, 48kDa
ILMN_1797021	1	0.045	2.86442	-36.3	7.92507	TMEM86A	transmembrane protein 86A
ILMN_1658290	1	0.0451	-2.86074	-36.3	-30.1022	METTL22	methyltransferase like 22
ILMN_3227023	1	0.0452	-2.86026	-36.3	-233.005	SNHG7	small nucleolar RNA host gene 7 (non-protein coding)
ILMN_2379788	1	0.0453	2.85817	-36.4	44.0227	HIF1A	hypoxia inducible factor 1, alpha subunit (basic helix-loop-helix transcription factor)
ILMN_1791217	1	0.0454	2.85573	-36.4	22.7604	STRIP1	striatin interacting protein 1
ILMN_1750044	1	0.0457	-2.84895	-36.4	-121.894	ZNHIT3	zinc finger, HIT-type containing 3
ILMN_1764945	1	0.0459	2.84491	-36.4	53.4055	AP3D1	adaptor-related protein complex 3, delta 1 subunit
ILMN_1778377	1	0.046	-2.84188	-36.4	-21.8763
ILMN_1756910	1	0.0461	2.84046	-36.4	27.2524	PLA2G15	phospholipase A2, group XV
ILMN_2396410	1	0.0464	-2.83456	-36.4	-64.1063	CS	citrate synthase
ILMN_2379520	1	0.0464	-2.83325	-36.4	-32.6471	HAGH	hydroxyacylglutathione hydrolase
ILMN_1652123	1	0.0464	-2.833	-36.4	-586.415	HMGN1	high mobility group nucleosome binding domain 1
ILMN_1653646	1	0.0467	-2.82825	-36.4	-4.18419	UBL7	ubiquitin-like 7
ILMN_2401779	1	0.0471	2.81951	-36.4	27.9461	FAM102A	family with sequence similarity 102, member A
ILMN_1661627	1	0.0473	-2.81531	-36.4	-41.106	LZIC	leucine zipper and CTNNBIP1 domain containing
ILMN_1681927	1	0.0476	-2.80869	-36.4	-10.4056	HDGFRP2	hepatoma-derived growth factor-related protein 2
ILMN_1803136	1	0.0477	-2.80647	-36.4	-17.6375	RAB4B	RAB4B, member RAS oncogene family
ILMN_2389155	1	0.0478	2.80491	-36.4	57.3898	UGP2	UDP-glucose pyrophosphorylase 2
ILMN_1810559	1	0.0478	2.80429	-36.4	358.073	RHOQ	ras homolog family member Q
ILMN_1716922	1	0.0482	2.79638	-36.4	51.8566	DHX16	DEAH (Asp-Glu-Ala-His) box polypeptide 16
ILMN_1767661	1	0.0484	-2.79343	-36.4	-5.80492
ILMN_1745034	1	0.0484	2.79264	-36.4	86.1845	SLC11A2	solute carrier family 11 (proton-coupled divalent metal ion transporter), member 2
ILMN_1788356	1	0.0485	-2.78989	-36.4	-97.5585
ILMN_1803813	1	0.0486	-2.78973	-36.4	-16.4619	ASTE1	asteroid homolog 1 (Drosophila)
ILMN_1716876	1	0.0486	-2.78856	-36.4	-67.45	MED27	mediator complex subunit 27
ILMN_2375386	1	0.0486	-2.78823	-36.4	-20.4452	RNPS1	RNA binding protein S1, serine-rich domain
ILMN_1763828	1	0.0487	-2.78634	-36.4	-20.9587	MTF1	metal-regulatory transcription factor 1
ILMN_1688180	1	0.049	-2.78183	-36.4	-9.48999
ILMN_1722294	1	0.0491	2.77848	-36.4	51.9864	CPNE8	copine VIII
ILMN_1662198	1	0.0492	2.77782	-36.4	189.005	RANGAP1	Ran GTPase activating protein 1
ILMN_2409298	1	0.0492	-2.7768	-36.4	-114.829	NUSAP1	nucleolar and spindle associated protein 1
ILMN_2189993	1	0.0493	-2.77585	-36.4	-88.2576	MRPS35	mitochondrial ribosomal protein S35
ILMN_1687967	1	0.0493	2.77581	-36.4	15.531	NTRK3	neurotrophic tyrosine kinase, receptor, type 3
ILMN_1660223	1	0.0494	2.77366	-36.5	6.75159	CREBL2	cAMP responsive element binding protein-like 2
ILMN_1671452	1	0.0494	-2.77256	-36.5	-52.7212	MRPL44	mitochondrial ribosomal protein L44
ILMN_1684114	1	0.0497	-2.7673	-36.5	-248.234	TPI1P2	triosephosphate isomerase 1 pseudogene 2
ILMN_1696266	1	0.0497	-2.76682	-36.5	-15.3638	XRCC3	X-ray repair complementing defective repair in Chinese hamster cells 3
ILMN_3236904	1	0.0497	-2.7666	-36.5	-44.0302	ACTG1P4	actin, gamma 1 pseudogene 4
ILMN_1806951	1	0.0497	-2.76645	-36.5	-54.3726	CSTF3	cleavage stimulation factor, 3' pre-RNA, subunit 3, 77kDa
ILMN_1808860	1	0.0498	-2.76465	-36.5	-33.8614	STX5	syntaxin 5
ILMN_1674522	1	0.0499	-2.76401	-36.5	-407.682	HIGD1A	HIG1 hypoxia inducible domain family, member 1A
ILMN_3235216	1	0.0501	-2.76023	-36.5	-46.5164	IFT20	intraflagellar transport 20
ILMN_1653220	1	0.0504	2.753	-36.5	116.949	PITPNM1	phosphatidylinositol transfer protein, membrane-associated 1
ILMN_2354649	1	0.0506	-2.7502	-36.5	-26.8886	SRSF10	serine/arginine-rich splicing factor 10
ILMN_2398587	1	0.0507	-2.74825	-36.5	-39.9856	ZNRD1	zinc ribbon domain containing 1
ILMN_1798454	1	0.0508	-2.74692	-36.5	-62.6156	MAD2L1BP	MAD2L1 binding protein
ILMN_1798448	1	0.0508	2.74599	-36.5	14.8043	IDS	iduronate 2-sulfatase
ILMN_2069446	1	0.0508	2.74518	-36.5	73.8308	SAFB2	scaffold attachment factor B2
ILMN_2150402	1	0.0509	2.74479	-36.5	36.7551	TMEM64	transmembrane protein 64
ILMN_1766762	1	0.051	-2.74209	-36.5	-103.818	DYNLRB1	dynein, light chain, roadblock-type 1
ILMN_1735453	1	0.051	2.74158	-36.5	132.473	FAM98A	family with sequence similarity 98, member A
ILMN_1759954	1	0.0515	-2.73205	-36.5	-144.338	PTMA	prothymosin, alpha
ILMN_1700432	1	0.0518	2.7281	-36.5	16.6339	ITPKB	inositol-trisphosphate 3-kinase B
ILMN_1783231	1	0.0518	2.72719	-36.5	26.9783	PLEKHB1	pleckstrin homology domain containing, family B (evectins) member 1
ILMN_1745807	1	0.052	2.72336	-36.5	30.9246	TMEM62	transmembrane protein 62
ILMN_2128770	1	0.0521	2.72123	-36.5	157.456	CDR2L	cerebellar degeneration-related protein 2-like
ILMN_1745779	1	0.0521	-2.72116	-36.5	-86.7973	TCTEX1D2	Tctex1 domain containing 2
ILMN_1704385	1	0.0523	-2.71847	-36.5	-168.34
ILMN_1698225	1	0.0527	2.7103	-36.5	10.251	MYO5A	myosin VA (heavy chain 12, myoxin)
ILMN_2216815	1	0.0529	2.70671	-36.5	52.4521	MAP7	microtubule-associated protein 7
ILMN_3260070	1	0.0531	-2.70305	-36.5	-578.046
ILMN_2192693	1	0.0532	-2.70235	-36.5	-329.867	EIF3M	eukaryotic translation initiation factor 3, subunit M
ILMN_1802905	1	0.0532	2.70198	-36.5	91.0288	PIAS4	protein inhibitor of activated STAT, 4
ILMN_1665781	1	0.0532	-2.70173	-36.5	-238.328
ILMN_1764723	1	0.0533	2.69982	-36.5	18.8966	SH3PXD2B	SH3 and PX domains 2B
ILMN_2329914	1	0.0534	2.69838	-36.5	448.056	SPRY1	sprouty homolog 1, antagonist of FGF signaling (Drosophila)
ILMN_1667551	1	0.0535	-2.69571	-36.5	-84.7892	GUSBP2	glucuronidase, beta pseudogene 2
ILMN_1705397	1	0.0536	2.69367	-36.5	14.2956	PDK2	pyruvate dehydrogenase kinase, isozyme 2
ILMN_3248844	1	0.0539	-2.68943	-36.6	-10.6659	WASH2P	WAS protein family homolog 2 pseudogene
ILMN_1770787	1	0.0539	-2.68866	-36.6	-185.749	DDAH2	dimethylarginine dimethylaminohydrolase 2
ILMN_1773940	1	0.054	-2.68668	-36.6	-34.6718
ILMN_3281039	1	0.0541	2.68546	-36.6	98.7294
ILMN_1742332	1	0.0545	2.6788	-36.6	32.7664	KCTD12	potassium channel tetramerization domain containing 12
ILMN_1705241	1	0.0547	2.67571	-36.6	36.6837	TDRD7	tudor domain containing 7
ILMN_3220792	1	0.0548	2.67354	-36.6	1268.24	RPL13AP5	ribosomal protein L13a pseudogene 5
ILMN_1682165	1	0.0549	2.67208	-36.6	112.76	NT5C2	5'-nucleotidase, cytosolic II
ILMN_1781454	1	0.0549	-2.67088	-36.6	-129.521	RAE1	ribonucleic acid export 1
ILMN_1768870	1	0.055	2.66977	-36.6	81.2129	CAPZA2	capping protein (actin filament) muscle Z-line, alpha 2
ILMN_2342240	1	0.0552	2.66591	-36.6	39.8926	MGAT2	mannosyl (alpha-1,6-)-glycoprotein beta-1,2-N-acetylglucosaminyltransferase
ILMN_1677607	1	0.0553	2.66397	-36.6	79.3242	SC5D	sterol-C5-desaturase
ILMN_3201221	1	0.0556	2.66016	-36.6	144.98
ILMN_1676233	1	0.0559	-2.65414	-36.6	-10.6741	INTS4	integrator complex subunit 4
ILMN_1806778	1	0.056	2.65321	-36.6	499.874	UBE2E1	ubiquitin-conjugating enzyme E2E 1
ILMN_1745904	1	0.0562	2.65017	-36.6	130.432	CCDC6	coiled-coil domain containing 6
ILMN_3209676	1	0.0563	-2.64813	-36.6	-283.596
ILMN_1756935	1	0.0563	2.64739	-36.6	15.1887	OSBPL6	oxysterol binding protein-like 6
ILMN_1781102	1	0.0565	-2.64445	-36.6	-13.0997	VCPKMT	valosin containing protein lysine (K) methyltransferase
ILMN_3274666	1	0.0566	-2.64222	-36.6	-232.614
ILMN_1658809	1	0.0569	2.63788	-36.6	69.0645	SEZ6	seizure related 6 homolog (mouse)
ILMN_3225586	1	0.0569	-2.63715	-36.6	-47.418
ILMN_3302139	1	0.0572	-2.63303	-36.6	-70.0643
ILMN_1715178	1	0.0572	2.63287	-36.6	12.9194	PYCR1	pyrroline-5-carboxylate reductase 1
ILMN_3187254	1	0.0572	-2.63228	-36.6	-16.2952
ILMN_1771921	1	0.0574	-2.6291	-36.6	-20.1548	HSCB	HscB mitochondrial iron-sulfur cluster co-chaperone
ILMN_1664909	1	0.0575	-2.62757	-36.6	-18.0411	TET1	tet methylcytosine dioxygenase 1
ILMN_2349006	1	0.0576	-2.62635	-36.6	-31.4072	USP21	ubiquitin specific peptidase 21
ILMN_1659047	1	0.0576	-2.62589	-36.6	-66.0031	HIST2H2AA3	histone cluster 2, H2aa3
ILMN_2398235	1	0.0577	2.6252	-36.6	10.0619	PIK3R1	phosphoinositide-3-kinase, regulatory subunit 1 (alpha)
ILMN_1659017	1	0.0577	-2.62371	-36.6	-152.464	C11orf74	chromosome 11 open reading frame 74
ILMN_1789793	1	0.0578	-2.62251	-36.6	-35.6238	NUAK2	NUAK family, SNF1-like kinase, 2
ILMN_1802146	1	0.0579	-2.62096	-36.6	-9.44334	ZNF74	zinc finger protein 74
ILMN_1697512	1	0.058	2.6203	-36.6	56.3872	SLC32A1	solute carrier family 32 (GABA vesicular transporter), member 1
ILMN_1711023	1	0.0581	-2.61873	-36.6	-15.3509	CDK5RAP1	CDK5 regulatory subunit associated protein 1
ILMN_3290385	1	0.0581	-2.61819	-36.6	-56.8657
ILMN_1690576	1	0.0583	-2.61434	-36.6	-20.8119	DDX39B	DEAD (Asp-Glu-Ala-Asp) box polypeptide 39B
ILMN_2309926	1	0.0585	2.61074	-36.6	55.0537	ZDHHC14	zinc finger, DHHC-type containing 14
ILMN_1738342	1	0.0585	-2.6107	-36.6	-17.7334	METTL15	methyltransferase like 15
ILMN_2347234	1	0.0586	-2.60931	-36.6	-294.141	PRMT1	protein arginine methyltransferase 1
ILMN_2323491	1	0.0587	-2.60882	-36.6	-41.2905	NUP62	nucleoporin 62kDa
ILMN_2406043	1	0.0587	-2.60813	-36.7	-77.7225	CHMP3	charged multivesicular body protein 3
ILMN_2170353	1	0.0589	2.60561	-36.7	104.804	PTPLB	protein tyrosine phosphatase-like (proline instead of catalytic arginine), member b
ILMN_2403458	1	0.0595	-2.59573	-36.7	-57.3493	SMARCB1	SWI/SNF related, matrix associated, actin dependent regulator of chromatin, subfamily b, member 1
ILMN_1664398	1	0.0595	-2.59475	-36.7	-18.2323
ILMN_1745994	1	0.0598	2.59012	-36.7	86.7192	GAS7	growth arrest-specific 7
ILMN_3262025	1	0.0599	-2.58898	-36.7	-400.397
ILMN_1700044	1	0.06	-2.58831	-36.7	-57.5232	SAP130	Sin3A-associated protein, 130kDa
ILMN_1810608	1	0.0602	2.58495	-36.7	8.77853	PNPT1	polyribonucleotide nucleotidyltransferase 1
ILMN_1713668	1	0.0602	-2.58409	-36.7	-74.1119	TSNAX	translin-associated factor X
ILMN_1716026	1	0.0603	-2.58289	-36.7	-185.081	ARMCX6	armadillo repeat containing, X-linked 6
ILMN_1806804	1	0.0604	2.58191	-36.7	32.6605	USP14	ubiquitin specific peptidase 14 (tRNA-guanine transglycosylase)
ILMN_1703886	1	0.0604	2.58171	-36.7	45.3145	SLC16A2	solute carrier family 16, member 2 (thyroid hormone transporter)
ILMN_2312149	1	0.0605	-2.58044	-36.7	-28.7737	ZNF160	zinc finger protein 160
ILMN_1730201	1	0.0606	2.57762	-36.7	37.7023	DTNA	dystrobrevin, alpha
ILMN_1673172	1	0.0607	-2.57723	-36.7	-27.8395	IFT52	intraflagellar transport 52
ILMN_2381121	1	0.0607	-2.57675	-36.7	-35.509	UQCC1	ubiquinol-cytochrome c reductase complex assembly factor 1
ILMN_3287068	1	0.0608	-2.57587	-36.7	-308.76
ILMN_2144426	1	0.0614	-2.56636	-36.7	-23.9969	HIST2H2AA3	histone cluster 2, H2aa3
ILMN_1777344	1	0.0614	-2.56633	-36.7	-803.716	RPS13	ribosomal protein S13
ILMN_1807397	1	0.0618	-2.56059	-36.7	-278.226	NDUFB5	NADH dehydrogenase (ubiquinone) 1 beta subcomplex, 5, 16kDa
ILMN_1666482	1	0.0618	-2.55963	-36.7	-14.0449	SP2	Sp2 transcription factor
ILMN_2044927	1	0.0618	-2.55921	-36.7	-71.1351	RNF5	ring finger protein 5, E3 ubiquitin protein ligase
ILMN_1670472	1	0.0621	2.55581	-36.7	131.105	FAF2	Fas associated factor family member 2
ILMN_3248343	1	0.0621	2.55488	-36.7	9.79451	INO80	INO80 complex subunit
ILMN_3221790	1	0.0622	-2.55432	-36.7	-64.8297
ILMN_2354515	1	0.0624	-2.55093	-36.7	-271.82	NDUFAF3	NADH dehydrogenase (ubiquinone) complex I, assembly factor 3
ILMN_1741219	1	0.0624	2.55024	-36.7	72.8767	RRAGB	Ras-related GTP binding B
ILMN_1724410	1	0.0626	2.54803	-36.7	8.49274	USP46	ubiquitin specific peptidase 46
ILMN_1679450	1	0.0628	-2.54527	-36.7	-115.96
ILMN_1806907	1	0.0631	2.54004	-36.7	12.1336	PAWR	PRKC, apoptosis, WT1, regulator
ILMN_1803279	1	0.0632	2.53838	-36.7	58.9022	TMED5	transmembrane emp24 protein transport domain containing 5
ILMN_1717855	1	0.0634	-2.53544	-36.7	-159.187	PFDN1	prefoldin subunit 1
ILMN_1805535	1	0.0636	-2.53248	-36.7	-18.8234	VRK3	vaccinia related kinase 3
ILMN_3261938	1	0.0637	-2.532	-36.7	-148.393
ILMN_3301468	1	0.0638	-2.53075	-36.7	-991.693
ILMN_1769299	1	0.0639	2.52915	-36.7	95.8945	MTMR11	myotubularin related protein 11
ILMN_1679797	1	0.064	2.52658	-36.7	73.932	ADARB1	adenosine deaminase, RNA-specific, B1
ILMN_1738657	1	0.0641	2.52547	-36.8	9.05321	SATB2	SATB homeobox 2
ILMN_1767256	1	0.0643	-2.52299	-36.8	-14.8054	MBTPS1	membrane-bound transcription factor peptidase, site 1
ILMN_1668469	1	0.0644	-2.52196	-36.8	-22.1275	KIAA0922	KIAA0922
ILMN_2143250	1	0.0645	2.52065	-36.8	59.041	FAR1	fatty acyl CoA reductase 1
ILMN_1721495	1	0.0645	2.52046	-36.8	53.5668	ADAMTSL2	ADAMTS-like 2
ILMN_2126344	1	0.0649	2.51429	-36.8	39.9875	SEC16A	SEC16 homolog A (S. cerevisiae)
ILMN_1758823	1	0.065	-2.51246	-36.8	-107.865	SMARCB1	SWI/SNF related, matrix associated, actin dependent regulator of chromatin, subfamily b, member 1
ILMN_1812559	1	0.0651	2.51109	-36.8	30.2611	SLC7A6	solute carrier family 7 (amino acid transporter light chain, y+L system), member 6
ILMN_2205896	1	0.0652	2.51053	-36.8	42.7763	MEIS3P1	Meis homeobox 3 pseudogene 1
ILMN_1783226	1	0.0652	-2.50932	-36.8	-223.247	SSR2	signal sequence receptor, beta (translocon-associated protein beta)
ILMN_1679358	1	0.0653	2.50875	-36.8	43.2926	ZDHHC5	zinc finger, DHHC-type containing 5
ILMN_1755657	1	0.0653	2.50864	-36.8	18.0475	RASIP1	Ras interacting protein 1
ILMN_1652487	1	0.0653	-2.50843	-36.8	-11.2475	RIOK1	RIO kinase 1
ILMN_1656463	1	0.0654	-2.50734	-36.8	-22.9064	C11orf73	chromosome 11 open reading frame 73
ILMN_3298582	1	0.0655	-2.50558	-36.8	-708.718
ILMN_2174394	1	0.0656	2.5039	-36.8	163.667	MMS19	MMS19 nucleotide excision repair homolog (S. cerevisiae)
ILMN_1718629	1	0.0658	2.50216	-36.8	33.4032	NRIP1	nuclear receptor interacting protein 1
ILMN_2105983	1	0.0658	-2.5011	-36.8	-142.129	XRCC5	X-ray repair complementing defective repair in Chinese hamster cells 5 (double-strand-break rejoining)
ILMN_1769091	1	0.0659	2.49963	-36.8	344.838	PRCP	prolylcarboxypeptidase (angiotensinase C)
ILMN_1733374	1	0.0661	-2.49725	-36.8	-16.7871
ILMN_1782977	1	0.0662	2.49625	-36.8	893.327	UBA52	ubiquitin A-52 residue ribosomal protein fusion product 1
ILMN_1670817	1	0.0662	-2.49596	-36.8	-42.02	GRPEL1	GrpE-like 1, mitochondrial (E. coli)
ILMN_2377459	1	0.0663	-2.49513	-36.8	-33.9447	CYTH2	cytohesin 2
ILMN_1709265	1	0.0664	-2.49246	-36.8	-38.6144	RNF170	ring finger protein 170
ILMN_2376408	1	0.0667	-2.4886	-36.8	-102.088	DPM3	dolichyl-phosphate mannosyltransferase polypeptide 3
ILMN_1664706	1	0.0667	-2.48857	-36.8	-15.7062	HIST2H3D	histone cluster 2, H3d
ILMN_1703102	1	0.0669	-2.48608	-36.8	-82.656
ILMN_2411915	1	0.067	-2.48542	-36.8	-155.247	ATG4B	autophagy related 4B, cysteine peptidase
ILMN_1812973	1	0.0671	-2.48397	-36.8	-9.34821	RRP1B	ribosomal RNA processing 1B
ILMN_1678652	1	0.0671	-2.48394	-36.8	-37.5971	TCTN3	tectonic family member 3
ILMN_1690706	1	0.0672	-2.48186	-36.8	-188.185	SNRPB2	small nuclear ribonucleoprotein polypeptide B
ILMN_1737146	1	0.0673	2.48024	-36.8	269.739	TRAM1	translocation associated membrane protein 1
ILMN_2410421	1	0.0674	-2.47966	-36.8	-24.6774	NBPF1	neuroblastoma breakpoint family, member 1
ILMN_1661174	1	0.0674	-2.47869	-36.8	-230.129
ILMN_3205656	1	0.0676	-2.47618	-36.8	-702.882
ILMN_1779376	1	0.0676	2.47588	-36.8	65.3288	GSK3B	glycogen synthase kinase 3 beta
ILMN_1703324	1	0.0679	-2.47201	-36.8	-8.91292	PDSS1	prenyl (decaprenyl) diphosphate synthase, subunit 1
ILMN_1804812	1	0.0679	2.47188	-36.8	18.4285	ANAPC1	anaphase promoting complex subunit 1
ILMN_2226324	1	0.068	2.47149	-36.8	36.797	MPC1	mitochondrial pyruvate carrier 1
ILMN_2364529	1	0.068	-2.4713	-36.8	-37.6022	EZH2	enhancer of zeste 2 polycomb repressive complex 2 subunit
ILMN_1807492	1	0.068	-2.47116	-36.8	-50.6305
ILMN_1728071	1	0.0682	2.46877	-36.8	32.854	KRAS	Kirsten rat sarcoma viral oncogene homolog
ILMN_2157957	1	0.0682	2.46793	-36.8	4.74159	GTF2H1	general transcription factor IIH, polypeptide 1, 62kDa
ILMN_1662438	1	0.0683	2.46732	-36.8	345.893	SOD1	superoxide dismutase 1, soluble
ILMN_1758038	1	0.0685	-2.46471	-36.8	-15.4609	ALKBH1	alkB, alkylation repair homolog 1 (E. coli)
ILMN_3211302	1	0.0685	-2.46365	-36.8	-39.3161
ILMN_1736234	1	0.0688	-2.45998	-36.8	-64.7354	CHTOP	chromatin target of PRMT1
ILMN_2345908	1	0.0689	-2.45928	-36.8	-12.8689	DDX11	DEAD/H (Asp-Glu-Ala-Asp/His) box helicase 11
ILMN_1735877	1	0.0692	2.45479	-36.8	58.7251
ILMN_3253471	1	0.0692	2.45454	-36.8	19.0775	KLHL29	kelch-like family member 29
ILMN_1701134	1	0.0693	2.45409	-36.8	39.9918	PTEN	phosphatase and tensin homolog
ILMN_1679700	1	0.0694	-2.45277	-36.8	-89.0023
ILMN_1880103	1	0.0694	-2.45172	-36.8	-9.67638
ILMN_3277715	1	0.0696	-2.44927	-36.8	-33.6473
ILMN_3285959	1	0.0697	-2.44806	-36.8	-63.0778
ILMN_2409793	1	0.0697	-2.44782	-36.8	-18.177	MAZ	MYC-associated zinc finger protein (purine-binding transcription factor)
ILMN_1669714	1	0.0698	2.44738	-36.8	32.0945	MYH7	myosin, heavy chain 7, cardiac muscle, beta
ILMN_2088410	1	0.0698	-2.44729	-36.8	-133.932	PSMG2	proteasome (prosome, macropain) assembly chaperone 2
ILMN_3236061	1	0.0698	2.44643	-36.8	24.0563
ILMN_1676737	1	0.0699	-2.44561	-36.8	-15.2404	2002-09-01	septin 2
ILMN_3236244	1	0.0704	-2.43949	-36.9	-45.012	C1orf174	chromosome 1 open reading frame 174
ILMN_1803652	1	0.0706	2.43638	-36.9	17.5859	C9orf91	chromosome 9 open reading frame 91
ILMN_1803211	1	0.0707	2.43496	-36.9	34.702	FBXO2	F-box protein 2
ILMN_2134062	1	0.0709	-2.43203	-36.9	-15.2233	ALKBH3	alkB, alkylation repair homolog 3 (E. coli)
ILMN_2400219	1	0.071	2.43164	-36.9	41.5326	SRI	sorcin
ILMN_1794825	1	0.0711	2.43019	-36.9	62.3786	ALDH3A2	aldehyde dehydrogenase 3 family, member A2
ILMN_3224290	1	0.0711	-2.42941	-36.9	-125.736
ILMN_1694569	1	0.0712	-2.42923	-36.9	-15.994
ILMN_1768004	1	0.0714	-2.42604	-36.9	-9.23831	PDCD4	programmed cell death 4 (neoplastic transformation inhibitor)
ILMN_3238982	1	0.0714	-2.42581	-36.9	-38.5323	PATE3	prostate and testis expressed 3
ILMN_3278070	1	0.0716	2.42359	-36.9	202.168
ILMN_1760256	1	0.0717	-2.42201	-36.9	-114.547	RBM22	RNA binding motif protein 22
ILMN_1851376	1	0.072	-2.41832	-36.9	-9.70419
ILMN_1716838	1	0.072	-2.41817	-36.9	-28.3941	SPATC1L	spermatogenesis and centriole associated 1-like
ILMN_1728202	1	0.0725	2.41204	-36.9	18.0928	SLC35G2	solute carrier family 35, member G2
ILMN_2297161	1	0.0726	-2.41097	-36.9	-22.9689	NCBP2	nuclear cap binding protein subunit 2, 20kDa
ILMN_1659058	1	0.0726	-2.41077	-36.9	-34.669	PPP1R10	protein phosphatase 1, regulatory subunit 10
ILMN_1791296	1	0.0727	2.41002	-36.9	155.124	DPY19L1	dpy-19-like 1 (C. elegans)
ILMN_3201614	1	0.073	-2.40628	-36.9	-11.1605
ILMN_1771697	1	0.0731	-2.40515	-36.9	-52.4781	VRK3	vaccinia related kinase 3
ILMN_1659462	1	0.0731	2.40486	-36.9	102.072	DUSP23	dual specificity phosphatase 23
ILMN_3201715	1	0.0732	-2.40323	-36.9	-8.8343
ILMN_2061405	1	0.0733	2.40198	-36.9	56.2855	NUP54	nucleoporin 54kDa
ILMN_2391345	1	0.0735	-2.39929	-36.9	-6.98472	RPP25L	ribonuclease P/MRP 25kDa subunit-like
ILMN_1749403	1	0.0738	2.3957	-36.9	62.5239	TSPAN33	tetraspanin 33
ILMN_1807515	1	0.0739	2.39523	-36.9	14.9187	CSTF2T	cleavage stimulation factor, 3' pre-RNA, subunit 2, 64kDa, tau variant
ILMN_1769319	1	0.074	-2.39372	-36.9	-295.082	CNBP	CCHC-type zinc finger, nucleic acid binding protein
ILMN_1688138	1	0.074	-2.39306	-36.9	-8.19548	ZNF713	zinc finger protein 713
ILMN_2112402	1	0.0743	-2.38995	-36.9	-138.537	PHF5A	PHD finger protein 5A
ILMN_1720431	1	0.0744	2.3889	-36.9	14.4434	ZNF420	zinc finger protein 420
ILMN_1719755	1	0.0744	2.38799	-36.9	41.3116	FBN3	fibrillin 3
ILMN_1779648	1	0.0744	-2.38787	-36.9	-124.696	HIST3H2A	histone cluster 3, H2a
ILMN_2414533	1	0.0747	-2.38512	-36.9	-101.175	ARMCX6	armadillo repeat containing, X-linked 6
ILMN_1751760	1	0.0748	-2.38329	-36.9	-7.49939	BCAS2	breast carcinoma amplified sequence 2
ILMN_3279935	1	0.0749	-2.38291	-36.9	-50.3772
ILMN_1658607	1	0.075	-2.38116	-36.9	-17.1881
ILMN_3268880	1	0.0751	-2.37972	-36.9	-52.2283	LINC00263	long intergenic non-protein coding RNA 263
ILMN_1704164	1	0.0752	2.37824	-36.9	26.0543	ATP13A2	ATPase type 13A2
ILMN_1691861	1	0.0753	-2.37711	-36.9	-15.9034	FASTK	Fas-activated serine/threonine kinase
ILMN_1732151	1	0.0754	2.37601	-36.9	191.515	COL6A1	collagen, type VI, alpha 1
ILMN_1813639	1	0.0755	-2.3756	-36.9	-59.419	NKAIN4	Na+/K+ transporting ATPase interacting 4
ILMN_1673991	1	0.0755	-2.37456	-36.9	-140.607	ATIC	5-aminoimidazole-4-carboxamide ribonucleotide formyltransferase/IMP cyclohydrolase
ILMN_1683682	1	0.0756	2.37367	-36.9	38.3464	DAGLA	diacylglycerol lipase, alpha
ILMN_2243553	1	0.0757	2.37239	-36.9	166.612	ZNF275	zinc finger protein 275
ILMN_1762531	1	0.0758	-2.37136	-36.9	-43.8637	FGF9	fibroblast growth factor 9
ILMN_1764596	1	0.0758	-2.37129	-36.9	-48.4127	MPST	mercaptopyruvate sulfurtransferase
ILMN_2373515	1	0.0758	2.37113	-36.9	932.701	HSP90AA1	heat shock protein 90kDa alpha (cytosolic), class A member 1
ILMN_1705570	1	0.0761	-2.36828	-36.9	-489.576	H2AFY2	H2A histone family, member Y2
ILMN_1805652	1	0.0761	-2.3682	-36.9	-25.7168	PPP2R2D	protein phosphatase 2, regulatory subunit B, delta
ILMN_3218538	1	0.0761	-2.36806	-36.9	-91.859
ILMN_1713129	1	0.0762	-2.36711	-36.9	-26.5821	TTF1	transcription termination factor, RNA polymerase I
ILMN_1747217	1	0.0762	-2.36649	-36.9	-17.9861	C15orf41	chromosome 15 open reading frame 41
ILMN_1772722	1	0.0763	-2.3657	-36.9	-47.999	MRPS33	mitochondrial ribosomal protein S33
ILMN_3187623	1	0.0763	-2.36555	-36.9	-35.7684	SYCE1L	synaptonemal complex central element protein 1-like
ILMN_2316278	1	0.0763	-2.36546	-36.9	-15.7741	MAGED4B	melanoma antigen family D, 4B
ILMN_1732216	1	0.0764	2.36435	-36.9	365.417	NARS	asparaginyl-tRNA synthetase
ILMN_1734410	1	0.0765	-2.363	-37	-12.84	BNIP1	BCL2/adenovirus E1B 19kDa interacting protein 1
ILMN_1720285	1	0.0767	-2.36066	-37	-657.093	ESD	esterase D
ILMN_1667925	1	0.0767	-2.36065	-37	-68.0245	PDCL3	phosducin-like 3
ILMN_2063532	1	0.0767	2.36029	-37	31.0538	SLC10A4	solute carrier family 10, member 4
ILMN_3251536	1	0.0768	-2.36007	-37	-54.3745	FAM127C	family with sequence similarity 127, member C
ILMN_1742167	1	0.0768	-2.35944	-37	-1293.05	TUBA1C	tubulin, alpha 1c
ILMN_1702175	1	0.0769	-2.35853	-37	-99.535	ST7	suppression of tumorigenicity 7
ILMN_2316104	1	0.0771	-2.35588	-37	-27.88	IQCB1	IQ motif containing B1
ILMN_1718646	1	0.0775	2.35153	-37	12.8075	MMP15	matrix metallopeptidase 15 (membrane-inserted)
ILMN_2342541	1	0.0775	-2.35087	-37	-93.1645	TAC1	tachykinin, precursor 1
ILMN_1815154	1	0.0776	2.35065	-37	380.266	MYH10	myosin, heavy chain 10, non-muscle
ILMN_1713749	1	0.0777	-2.34839	-37	-36.1726	CORO1A	coronin, actin binding protein, 1A
ILMN_3177348	1	0.0778	-2.34773	-37	-3.70583
ILMN_1753716	1	0.0779	-2.34688	-37	-30.1202	EIF2B1	eukaryotic translation initiation factor 2B, subunit 1 alpha, 26kDa
ILMN_1745148	1	0.0781	2.34413	-37	11.3936	ZNFX1	zinc finger, NFX1-type containing 1
ILMN_1749821	1	0.0782	-2.3435	-37	-259.871	MED28	mediator complex subunit 28
ILMN_1814106	1	0.0782	2.34338	-37	13.8583	CYSRT1	cysteine-rich tail protein 1
ILMN_2177832	1	0.0785	-2.34002	-37	-10.1203	TOR2A	torsin family 2, member A
ILMN_1805693	1	0.0789	-2.33451	-37	-18.6106	GMIP	GEM interacting protein
ILMN_2358784	1	0.0792	-2.332	-37	-48.7851	ASB3	ankyrin repeat and SOCS box containing 3
ILMN_1767934	1	0.0798	2.32523	-37	35.3021	PCSK5	proprotein convertase subtilisin/kexin type 5
ILMN_2259119	1	0.0798	-2.32491	-37	-13.5189	PRMT2	protein arginine methyltransferase 2
ILMN_1810387	1	0.0799	2.32421	-37	30.9906	PLAA	phospholipase A2-activating protein
ILMN_3243291	1	0.0803	-2.31969	-37	-1442.17
ILMN_1666512	1	0.0804	2.31824	-37	85.128	SKIV2L	superkiller viralicidic activity 2-like (S. cerevisiae)
ILMN_1675693	1	0.0804	-2.31757	-37	-35.1408	PPP2CB	protein phosphatase 2, catalytic subunit, beta isozyme
ILMN_2333594	1	0.0804	-2.31747	-37	-550.332	SUMO2	small ubiquitin-like modifier 2
ILMN_2278636	1	0.0806	2.31618	-37	72.1637	CUX1	cut-like homeobox 1
ILMN_3251155	1	0.0806	-2.31575	-37	-10.1965	PCBP2	poly(rC) binding protein 2
ILMN_1763461	1	0.0806	-2.31562	-37	-108.311	ALDH7A1	aldehyde dehydrogenase 7 family, member A1
ILMN_1667893	1	0.0807	2.31464	-37	158.515	TNS3	tensin 3
ILMN_1689142	1	0.0809	-2.31285	-37	-11.0402
ILMN_1776363	1	0.0811	2.31064	-37	36.9169	ANK2	ankyrin 2, neuronal
ILMN_1746029	1	0.0811	-2.31055	-37	-32.6622	SPATS2	spermatogenesis associated, serine-rich 2
ILMN_1657064	1	0.0813	-2.30746	-37	-14.8401	ERMARD	ER membrane-associated RNA degradation
ILMN_3227604	1	0.0814	-2.30726	-37	-17.6724
ILMN_1671603	1	0.0815	-2.30606	-37	-93.8394	MED30	mediator complex subunit 30
ILMN_1652913	1	0.0817	-2.30368	-37	-77.5601	EZH2	enhancer of zeste 2 polycomb repressive complex 2 subunit
ILMN_1665877	1	0.082	2.29972	-37	27.8889	RNF149	ring finger protein 149
ILMN_2324672	1	0.0822	-2.29801	-37	-28.3162	USF2	upstream transcription factor 2, c-fos interacting
ILMN_1721868	1	0.0824	-2.29571	-37	-329.089	KPNA2	karyopherin alpha 2 (RAG cohort 1, importin alpha 1)
ILMN_1660602	1	0.0826	-2.29402	-37	-46.001	C1orf43	chromosome 1 open reading frame 43
ILMN_1793220	1	0.0827	-2.29309	-37	-38.0555	GART	phosphoribosylglycinamide formyltransferase, phosphoribosylglycinamide synthetase, phosphoribosylaminoimidazole synthetase
ILMN_1657754	1	0.0827	2.29306	-37	20.1776	RPAP2	RNA polymerase II associated protein 2
ILMN_1801584	1	0.0827	-2.29251	-37	-301.683	CXCR4	chemokine (C-X-C motif) receptor 4
ILMN_1674069	1	0.0827	2.29215	-37	690.436	TOMM7	translocase of outer mitochondrial membrane 7 homolog (yeast)
ILMN_1741131	1	0.0827	2.29205	-37	22.9447	CHRNB1	cholinergic receptor, nicotinic, beta 1 (muscle)
ILMN_1659801	1	0.0828	2.29167	-37	18.989	ATP6V1C1	ATPase, H+ transporting, lysosomal 42kDa, V1 subunit C1
ILMN_1713993	1	0.0828	2.29128	-37	72.3659	UBAC2	UBA domain containing 2
ILMN_1718672	1	0.0828	-2.29114	-37	-136.625	NHP2	NHP2 ribonucleoprotein
ILMN_1805973	1	0.0829	-2.2906	-37	-123.628	GPR19	G protein-coupled receptor 19
ILMN_2390162	1	0.0834	2.28519	-37	41.2141	PHF11	PHD finger protein 11
ILMN_2275803	1	0.0834	-2.28505	-37	-10.2873	LRRC45	leucine rich repeat containing 45
ILMN_2350607	1	0.0837	-2.28206	-37.1	-15.4518	NDUFAF5	NADH dehydrogenase (ubiquinone) complex I, assembly factor 5
ILMN_3238036	1	0.0837	-2.28159	-37.1	-20.4371	JAGN1	jagunal homolog 1 (Drosophila)
ILMN_1692473	1	0.0838	-2.28074	-37.1	-378.487
ILMN_1660186	1	0.084	-2.27813	-37.1	-135.126	SYF2	SYF2 pre-mRNA-splicing factor
ILMN_1902658	1	0.0843	-2.27505	-37.1	-38.5697	LINC01278	long intergenic non-protein coding RNA 1278
ILMN_1791726	1	0.0846	-2.27241	-37.1	-1101	TUBB3	tubulin, beta 3 class III
ILMN_1732885	1	0.0846	2.27205	-37.1	35.3668	SLX4	SLX4 structure-specific endonuclease subunit
ILMN_3239426	1	0.0847	-2.27099	-37.1	-30.1394	GPN3	GPN-loop GTPase 3
ILMN_1747204	1	0.0847	-2.27059	-37.1	-25.3809	HTRA2	HtrA serine peptidase 2
ILMN_1810838	1	0.0848	2.27056	-37.1	73.7137	MTDH	metadherin
ILMN_1790270	1	0.085	-2.26825	-37.1	-41.599	TAC1	tachykinin, precursor 1
ILMN_2367215	1	0.085	2.26811	-37.1	155.286	PRCP	prolylcarboxypeptidase (angiotensinase C)
ILMN_1781516	1	0.085	-2.26761	-37.1	-315.84	SUPT16H	suppressor of Ty 16 homolog (S. cerevisiae)
ILMN_1785158	1	0.0851	-2.26698	-37.1	-21.6317	HERPUD2	HERPUD family member 2
ILMN_3291098	1	0.0852	-2.26616	-37.1	-881.26
ILMN_1712019	1	0.0855	2.26267	-37.1	63.0973	ANKRD17	ankyrin repeat domain 17
ILMN_1666597	1	0.0855	2.26243	-37.1	60.0621	PI4KB	phosphatidylinositol 4-kinase, catalytic, beta
ILMN_2394250	1	0.0855	2.26217	-37.1	114.258	PLEKHA1	pleckstrin homology domain containing, family A (phosphoinositide binding specific) member 1
ILMN_1665290	1	0.0859	-2.25857	-37.1	-44.1196
ILMN_1832155	1	0.0861	2.25589	-37.1	17.8912	DCUN1D5	DCN1, defective in cullin neddylation 1, domain containing 5
ILMN_1737988	1	0.0864	2.25309	-37.1	528.947	PRNP	prion protein
ILMN_1788817	1	0.0864	-2.25302	-37.1	-55.7711	MAGED4B	melanoma antigen family D, 4B
ILMN_1709630	1	0.0868	-2.24889	-37.1	-9.92626	CCDC107	coiled-coil domain containing 107
ILMN_1657153	1	0.0868	2.2488	-37.1	40.2499	ACTR3	ARP3 actin-related protein 3 homolog (yeast)
ILMN_1726743	1	0.0869	-2.24793	-37.1	-54.8745	MRPS30	mitochondrial ribosomal protein S30
ILMN_2104696	1	0.0871	-2.24587	-37.1	-24.7506	ERICH1	glutamate-rich 1
ILMN_1713985	1	0.0875	-2.24214	-37.1	-22.4687	MAF1	MAF1 homolog (S. cerevisiae)
ILMN_1768031	1	0.0876	2.24118	-37.1	25.8674	DEDD2	death effector domain containing 2
ILMN_1669851	1	0.0876	-2.24104	-37.1	-29.1155
ILMN_1679382	1	0.0877	-2.24026	-37.1	-215.476	CCT2	chaperonin containing TCP1, subunit 2 (beta)
ILMN_1742147	1	0.0877	2.24026	-37.1	47.1875	UBL4A	ubiquitin-like 4A
ILMN_2387742	1	0.0878	-2.23921	-37.1	-44.4796	HNRNPA1L2	heterogeneous nuclear ribonucleoprotein A1-like 2
ILMN_1875123	1	0.0878	2.23842	-37.1	32.8722
ILMN_1692049	1	0.0879	-2.23819	-37.1	-16.3302	SLC7A6OS	solute carrier family 7, member 6 opposite strand
ILMN_1872404	1	0.0879	2.23791	-37.1	40.5564	CCDC50	coiled-coil domain containing 50
ILMN_2363426	1	0.088	-2.23682	-37.1	-27.9826	MAX	MYC associated factor X
ILMN_1699049	1	0.0881	-2.23631	-37.1	-20.4764
ILMN_1785857	1	0.0881	-2.23565	-37.1	-66.7546
ILMN_1691860	1	0.0884	2.23274	-37.1	174.964	SPRY1	sprouty homolog 1, antagonist of FGF signaling (Drosophila)
ILMN_1714741	1	0.0885	2.23213	-37.1	85.7861
ILMN_1664756	1	0.0887	2.22947	-37.1	248.247	KPNA4	karyopherin alpha 4 (importin alpha 3)
ILMN_2194467	1	0.0888	2.22895	-37.1	30.8344	SGCB	sarcoglycan, beta (43kDa dystrophin-associated glycoprotein)
ILMN_1751871	1	0.0889	2.22748	-37.1	9.00208	STK11	serine/threonine kinase 11
ILMN_2218758	1	0.089	2.22714	-37.1	31.5865	NECAB1	N-terminal EF-hand calcium binding protein 1
ILMN_1701512	1	0.0895	2.22143	-37.1	21.2841	KIAA0391	KIAA0391
ILMN_1714965	1	0.0897	2.21944	-37.1	29.8713	NFKB1	nuclear factor of kappa light polypeptide gene enhancer in B-cells 1
ILMN_2351269	1	0.09	-2.21675	-37.1	-187.967	TTYH1	tweety family member 1
ILMN_2056479	1	0.0901	-2.21561	-37.1	-137.102	GLRX3	glutaredoxin 3
ILMN_1706498	1	0.0904	2.21321	-37.1	31.3022	DSE	dermatan sulfate epimerase
ILMN_1681269	1	0.0904	-2.2132	-37.1	-96.0182	DYRK4	dual-specificity tyrosine-(Y)-phosphorylation regulated kinase 4
ILMN_1674560	1	0.0904	2.21311	-37.1	17.0034	GBA2	glucosidase, beta (bile acid) 2
ILMN_2064694	1	0.0908	2.20858	-37.1	19.9732	STIM1	stromal interaction molecule 1
ILMN_2384591	1	0.0911	-2.20555	-37.1	-796.627	HN1	hematological and neurological expressed 1
ILMN_1750981	1	0.0912	-2.20541	-37.1	-14.8405	SLC25A26	solute carrier family 25 (S-adenosylmethionine carrier), member 26
ILMN_1790909	1	0.0912	2.20489	-37.1	53.4951	NFE2L2	nuclear factor, erythroid 2-like 2
ILMN_1809139	1	0.0916	2.20085	-37.2	27.038	AHCTF1	AT hook containing transcription factor 1
ILMN_1747673	1	0.0918	2.19927	-37.2	10.8008
ILMN_1664175	1	0.0918	2.19924	-37.2	19.7626
ILMN_2331890	1	0.0918	2.19908	-37.2	1490.52	RPL41	ribosomal protein L41
ILMN_3192411	1	0.0918	-2.19897	-37.2	-38.1562	LINC00263	long intergenic non-protein coding RNA 263
ILMN_1780026	1	0.0919	-2.19824	-37.2	-12.8441	ZNF430	zinc finger protein 430
ILMN_3241262	1	0.092	2.19716	-37.2	37.1617	PABPC4L	poly(A) binding protein, cytoplasmic 4-like
ILMN_1797025	1	0.092	-2.1968	-37.2	-25.4809
ILMN_1797055	1	0.0921	-2.19632	-37.2	-14.3173	LIN52	lin-52 DREAM MuvB core complex component
ILMN_1813594	1	0.0921	-2.19588	-37.2	-20.7179	MOB4	MOB family member 4, phocein
ILMN_3283449	1	0.0925	-2.19247	-37.2	-94.9436
ILMN_1889752	1	0.0925	2.19194	-37.2	31.1251	SMIM13	small integral membrane protein 13
ILMN_1908274	1	0.0927	-2.19012	-37.2	-8.70143
ILMN_2041368	1	0.093	2.1872	-37.2	1409.53	RN7SL1	RNA, 7SL, cytoplasmic 1
ILMN_2246894	1	0.0931	-2.1871	-37.2	-208.954	EDF1	endothelial differentiation-related factor 1
ILMN_1696160	1	0.0931	-2.18676	-37.2	-14.5337
ILMN_1779071	1	0.0931	2.18659	-37.2	397.233	FEZ1	fasciculation and elongation protein zeta 1 (zygin I)
ILMN_1657857	1	0.0932	-2.18612	-37.2	-86.1183	TMEM14C	transmembrane protein 14C
ILMN_1770378	1	0.0932	-2.18601	-37.2	-22.1203	ANAPC10	anaphase promoting complex subunit 10
ILMN_1654268	1	0.0933	-2.18467	-37.2	-161.799	HMGB2	high mobility group box 2
ILMN_1776325	1	0.0935	2.18241	-37.2	42.8837	UBE2Q1	ubiquitin-conjugating enzyme E2Q family member 1
ILMN_1759948	1	0.0935	-2.18241	-37.2	-325.799
ILMN_2386355	1	0.0936	-2.18192	-37.2	-57.0852	CSNK2A1	casein kinase 2, alpha 1 polypeptide
ILMN_2395974	1	0.0937	-2.18133	-37.2	-187.601	PRDX3	peroxiredoxin 3
ILMN_1746494	1	0.0937	-2.18097	-37.2	-37.6874	FNTA	farnesyltransferase, CAAX box, alpha
ILMN_2412807	1	0.0937	2.18093	-37.2	169.745	DCTN1	dynactin 1
ILMN_1777444	1	0.0938	-2.18046	-37.2	-21.0233	STX5	syntaxin 5
ILMN_3226769	1	0.0938	-2.18036	-37.2	-53.2468
ILMN_1809662	1	0.0939	-2.17922	-37.2	-20.2047	MZT1	mitotic spindle organizing protein 1
ILMN_1687922	1	0.094	-2.17852	-37.2	-58.2173	RP9	retinitis pigmentosa 9 (autosomal dominant)
ILMN_1769705	1	0.094	-2.17774	-37.2	-365.936	H3F3C	H3 histone, family 3C
ILMN_1739622	1	0.094	2.17771	-37.2	12.5002	PPP1R12A	protein phosphatase 1, regulatory subunit 12A
ILMN_1742869	1	0.0941	-2.17678	-37.2	-17.7334	TBC1D20	TBC1 domain family, member 20
ILMN_1696133	1	0.0942	2.17597	-37.2	15.332	EPT1	ethanolaminephosphotransferase 1 (CDP-ethanolamine-specific)
ILMN_2390227	1	0.0942	2.17591	-37.2	119.494	TBC1D9B	TBC1 domain family, member 9B (with GRAM domain)
ILMN_1666635	1	0.0942	-2.17581	-37.2	-1004.47	RPS14	ribosomal protein S14
ILMN_2389273	1	0.0943	-2.17531	-37.2	-54.3442	FXR1	fragile X mental retardation, autosomal homolog 1
ILMN_3292224	1	0.0943	-2.175	-37.2	-615.749
ILMN_1709377	1	0.0944	-2.17441	-37.2	-6.27496	ZNF28	zinc finger protein 28
ILMN_2347068	1	0.0945	2.1735	-37.2	103.181	MKNK2	MAP kinase interacting serine/threonine kinase 2
ILMN_1774974	1	0.0946	-2.17288	-37.2	-32.5167	CLUAP1	clusterin associated protein 1
ILMN_2325978	1	0.0946	-2.17237	-37.2	-45.8388	HDGFRP2	hepatoma-derived growth factor-related protein 2
ILMN_1716596	1	0.0947	2.17183	-37.2	25.4324	NSMAF	neutral sphingomyelinase (N-SMase) activation associated factor
ILMN_1722056	1	0.0948	2.17066	-37.2	46.4317	ATP7B	ATPase, Cu++ transporting, beta polypeptide
ILMN_2220187	1	0.0948	2.1704	-37.2	55.4965	GFPT1	glutamine--fructose-6-phosphate transaminase 1
ILMN_1706117	1	0.0948	-2.17015	-37.2	-1158.09
ILMN_3245057	1	0.095	2.16882	-37.2	164.681	ASAP1	ArfGAP with SH3 domain, ankyrin repeat and PH domain 1
ILMN_3211199	1	0.0952	-2.16731	-37.2	-2.91191
ILMN_2396956	1	0.0952	2.16702	-37.2	49.7482	AKAP13	A kinase (PRKA) anchor protein 13
ILMN_1751726	1	0.0954	-2.16478	-37.2	-705.594
ILMN_1756104	1	0.0954	-2.16462	-37.2	-36.9971	LARP7	La ribonucleoprotein domain family, member 7
ILMN_2194009	1	0.0955	2.16403	-37.2	24.4441	ABCC4	ATP-binding cassette, sub-family C (CFTR/MRP), member 4
ILMN_1843949	1	0.0955	2.1636	-37.2	30.77	HMBOX1	homeobox containing 1
ILMN_1736623	1	0.0957	2.16261	-37.2	35.1967	NCKIPSD	NCK interacting protein with SH3 domain
ILMN_1751258	1	0.0959	2.16012	-37.2	294.312	NDUFA4	NDUFA4, mitochondrial complex associated
ILMN_1752810	1	0.096	2.15916	-37.2	75.5657	LARP6	La ribonucleoprotein domain family, member 6
ILMN_1807455	1	0.096	2.15901	-37.2	102.657	DHRS7	dehydrogenase/reductase (SDR family) member 7
ILMN_1771411	1	0.0962	2.15737	-37.2	27.4521	ALG6	ALG6, alpha-1,3-glucosyltransferase
ILMN_3237324	1	0.0964	2.15605	-37.2	164.761	MMS19	MMS19 nucleotide excision repair homolog (S. cerevisiae)
ILMN_1814173	1	0.0967	2.15291	-37.2	375.866	SMARCA4	SWI/SNF related, matrix associated, actin dependent regulator of chromatin, subfamily a, member 4
ILMN_1784367	1	0.0968	-2.15252	-37.2	-37.5694	HSPD1	heat shock 60kDa protein 1 (chaperonin)
ILMN_1663220	1	0.0968	-2.15251	-37.2	-118.94	MRPL22	mitochondrial ribosomal protein L22
ILMN_1681972	1	0.0968	-2.15213	-37.2	-111.124	TMEM69	transmembrane protein 69
ILMN_1749345	1	0.0969	2.1514	-37.2	142.773	STX5	syntaxin 5
ILMN_1720819	1	0.0971	-2.1498	-37.2	-200.994
ILMN_1689456	1	0.0971	2.14899	-37.2	32.8133	ZBTB20	zinc finger and BTB domain containing 20
ILMN_2070896	1	0.0973	2.14796	-37.2	75.8826	BMPR2	bone morphogenetic protein receptor, type II (serine/threonine kinase)
ILMN_2386016	1	0.0975	-2.14582	-37.2	-100.176	ATRAID	all-trans retinoic acid-induced differentiation factor
ILMN_1675239	1	0.0976	-2.14501	-37.2	-69.9155	NDUFA7	NADH dehydrogenase (ubiquinone) 1 alpha subcomplex, 7, 14.5kDa
ILMN_1697472	1	0.098	-2.14154	-37.2	-36.8963	TM2D3	TM2 domain containing 3
ILMN_1692956	1	0.098	-2.14138	-37.2	-222.108
ILMN_1673509	1	0.0983	-2.13815	-37.2	-23.0722	RPL28	ribosomal protein L28
ILMN_1664773	1	0.0986	-2.13598	-37.2	-15.3486	C11orf49	chromosome 11 open reading frame 49
ILMN_1691119	1	0.0986	-2.13594	-37.2	-25.3102	RNF122	ring finger protein 122
ILMN_1702783	1	0.0987	-2.13486	-37.2	-119.326
ILMN_2318733	1	0.099	-2.13192	-37.2	-21.1067	BNIP1	BCL2/adenovirus E1B 19kDa interacting protein 1
ILMN_1769810	1	0.099	2.13188	-37.2	213.546	ARL6IP5	ADP-ribosylation factor-like 6 interacting protein 5
ILMN_1702396	1	0.0991	2.13123	-37.2	105.385	PACSIN2	protein kinase C and casein kinase substrate in neurons 2
ILMN_2397880	1	0.0992	-2.1309	-37.2	-179.361	CSTF3	cleavage stimulation factor, 3' pre-RNA, subunit 3, 77kDa
ILMN_1712312	1	0.0992	2.13023	-37.2	381.081	RAB11A	RAB11A, member RAS oncogene family
ILMN_1753016	1	0.0993	-2.12987	-37.2	-9.56928	MRPL35	mitochondrial ribosomal protein L35
ILMN_1679134	1	0.0993	-2.12939	-37.2	-93.509	NSMCE4A	non-SMC element 4 homolog A (S. cerevisiae)
ILMN_1669633	1	0.0993	-2.12928	-37.2	-171.431	ACP1	acid phosphatase 1, soluble
ILMN_1791328	1	0.0994	2.12909	-37.2	168.92	STK39	serine threonine kinase 39
ILMN_1696066	1	0.0994	2.12891	-37.2	20.7635
ILMN_1744822	1	0.0994	-2.12867	-37.2	-16.1896	BECN1	beclin 1, autophagy related
ILMN_1750273	1	0.0994	-2.1286	-37.2	-29.7837	RPL23AP7	ribosomal protein L23a pseudogene 7
ILMN_2400143	1	0.0996	-2.1273	-37.2	-34.5003	RPL32	ribosomal protein L32
ILMN_3203666	1	0.0996	-2.12667	-37.2	-15.2275
ILMN_3307799	1	0.0997	-2.1263	-37.2	-109.972	PSMD4	proteasome (prosome, macropain) 26S subunit, non-ATPase, 4
ILMN_1802181	1	0.0998	-2.12519	-37.2	-51.3097
ILMN_1693221	1	0.1	-2.12269	-37.3	-55.5599	CENPH	centromere protein H
ILMN_1666659	1	0.1	2.12111	-37.3	78.801	PCDHA1	protocadherin alpha 1
ILMN_1680132	1	0.101	2.11645	-37.3	182.347	CADM1	cell adhesion molecule 1
ILMN_1796074	1	0.101	-2.11388	-37.3	-49.6025	TYMSOS	TYMS opposite strand
ILMN_2388800	1	0.101	2.11365	-37.3	142.928	PPAP2B	phosphatidic acid phosphatase type 2B
ILMN_1673711	1	0.101	-2.11227	-37.3	-176.102	HSP90AB1	heat shock protein 90kDa alpha (cytosolic), class B member 1
ILMN_2301083	1	0.101	-2.11215	-37.3	-643.697	UBE2C	ubiquitin-conjugating enzyme E2C
ILMN_1785218	1	0.101	-2.11107	-37.3	-33.4413	MTCH2	mitochondrial carrier 2
ILMN_1723912	1	0.101	2.1109	-37.3	59.9535	IFI44L	interferon-induced protein 44-like
ILMN_1691466	1	0.102	2.1077	-37.3	82.4994	YES1	YES proto-oncogene 1, Src family tyrosine kinase
ILMN_3289100	1	0.102	-2.10732	-37.3	-248.942
ILMN_1782954	1	0.102	2.1064	-37.3	37.8584	UBE2K	ubiquitin-conjugating enzyme E2K
ILMN_1780058	1	0.102	2.10603	-37.3	144.844	DEGS1	delta(4)-desaturase, sphingolipid 1
ILMN_3188076	1	0.102	-2.1054	-37.3	-135.814
ILMN_2332795	1	0.102	2.10351	-37.3	34.1507	ZNF16	zinc finger protein 16
ILMN_1682783	1	0.102	2.10294	-37.3	353.886	TUG1	taurine up-regulated 1 (non-protein coding)
ILMN_1813091	1	0.102	2.10183	-37.3	50.7713	ARL1	ADP-ribosylation factor-like 1
ILMN_1813833	1	0.103	-2.1005	-37.3	-7.61857	NARFL	nuclear prelamin A recognition factor-like
ILMN_1657423	1	0.103	-2.10048	-37.3	-76.1785	SPG21	spastic paraplegia 21 (autosomal recessive, Mast syndrome)
ILMN_1746492	1	0.103	-2.1002	-37.3	-52.4419	IFT27	intraflagellar transport 27
ILMN_2157435	1	0.103	-2.09933	-37.3	-236.577	DYNLRB1	dynein, light chain, roadblock-type 1
ILMN_1783598	1	0.103	-2.09787	-37.3	-14.3403	CAB39L	calcium binding protein 39-like
ILMN_3302177	1	0.103	-2.09685	-37.3	-617.897
ILMN_3290497	1	0.103	2.09616	-37.3	541.529
ILMN_1743836	1	0.103	2.09531	-37.3	103.706	MXRA7	matrix-remodelling associated 7
ILMN_1694759	1	0.104	-2.09207	-37.3	-49.2008	SMIM7	small integral membrane protein 7
ILMN_1655194	1	0.104	-2.09117	-37.3	-27.6606	JADE1	jade family PHD finger 1
ILMN_1770850	1	0.104	-2.08825	-37.3	-57.4427	PNMA1	paraneoplastic Ma antigen 1
ILMN_1758941	1	0.104	2.08819	-37.3	219.459	REEP5	receptor accessory protein 5
ILMN_1653822	1	0.104	-2.08619	-37.3	-25.9852	NEK2	NIMA-related kinase 2
ILMN_1735432	1	0.104	-2.08599	-37.3	-15.9828	ISCU	iron-sulfur cluster assembly enzyme
ILMN_3245564	1	0.104	2.08487	-37.3	53.3511	ARHGAP44	Rho GTPase activating protein 44
ILMN_3238137	1	0.105	-2.08445	-37.3	-53.0973
ILMN_1891368	1	0.105	-2.08441	-37.3	-24.6385
ILMN_1807243	1	0.105	-2.08441	-37.3	-15.5921	PRPF18	pre-mRNA processing factor 18
ILMN_1778381	1	0.105	-2.08437	-37.3	-110.684
ILMN_2374633	1	0.105	2.08343	-37.3	59.8315
ILMN_1763663	1	0.105	2.0814	-37.3	16.8881
ILMN_1760320	1	0.105	2.08119	-37.3	785.005	GNB1	guanine nucleotide binding protein (G protein), beta polypeptide 1
ILMN_1655608	1	0.105	2.07985	-37.3	23.4642	KLHL18	kelch-like family member 18
ILMN_1786433	1	0.105	-2.07961	-37.3	-81.0906	BCCIP	BRCA2 and CDKN1A interacting protein
ILMN_2150019	1	0.105	-2.07958	-37.3	-46.3743	SUCLA2	succinate-CoA ligase, ADP-forming, beta subunit
ILMN_3286067	1	0.105	-2.07937	-37.3	-26.8989
ILMN_2317457	1	0.105	-2.07855	-37.3	-32.7949	HSD11B1L	hydroxysteroid (11-beta) dehydrogenase 1-like
ILMN_1789018	1	0.105	-2.07811	-37.3	-12.175	ILF3	interleukin enhancer binding factor 3, 90kDa
ILMN_1799815	1	0.105	2.0776	-37.3	94.5053	XYLT2	xylosyltransferase II
ILMN_1795400	1	0.105	-2.07721	-37.3	-42.2522	TBCD	tubulin folding cofactor D
ILMN_1696187	1	0.106	2.07573	-37.3	52.5263	PYGL	phosphorylase, glycogen, liver
ILMN_1744725	1	0.106	2.07513	-37.3	122.234	BTBD6	BTB (POZ) domain containing 6
ILMN_2393149	1	0.106	-2.07408	-37.3	-12.1529	ALOX15B	arachidonate 15-lipoxygenase, type B
ILMN_2414135	1	0.106	2.07237	-37.3	53.1078	PLP1	proteolipid protein 1
ILMN_3241081	1	0.106	-2.07137	-37.3	-92.9739
ILMN_2357361	1	0.106	-2.06918	-37.3	-46.1042	THYN1	thymocyte nuclear protein 1
ILMN_1690442	1	0.106	2.06911	-37.3	11.9045	TMEM241	transmembrane protein 241
ILMN_1762802	1	0.106	-2.06856	-37.3	-33.2972	CNIH2	cornichon family AMPA receptor auxiliary protein 2
ILMN_1671905	1	0.107	-2.0677	-37.3	-78.326	SFR1	SWI5-dependent recombination repair 1
ILMN_1738147	1	0.107	-2.06765	-37.3	-245.378	NES	nestin
ILMN_1787691	1	0.107	-2.06758	-37.3	-19.1093	CITED4	Cbp/p300-interacting transactivator, with Glu/Asp-rich carboxy-terminal domain, 4
ILMN_3197767	1	0.107	-2.06749	-37.3	-394.649
ILMN_1768558	1	0.107	-2.06707	-37.3	-36.5051
ILMN_1656920	1	0.107	2.06649	-37.3	239.388	CRIP1	cysteine-rich protein 1 (intestinal)
ILMN_2112417	1	0.107	-2.0651	-37.3	-293.131	PGAM1	phosphoglycerate mutase 1 (brain)
ILMN_2365711	1	0.107	2.06496	-37.3	1026.68	2002-09-01	septin 2
ILMN_3246433	1	0.107	-2.0641	-37.3	-10.2656	RNY5	RNA, Ro-associated Y5
ILMN_1748755	1	0.107	2.06331	-37.3	29.4526	KCND2	potassium voltage-gated channel, Shal-related subfamily, member 2
ILMN_1703301	1	0.107	-2.06243	-37.3	-70.9052
ILMN_2322806	1	0.107	2.05997	-37.3	42.8874
ILMN_2108709	1	0.108	2.05677	-37.3	83.7584	ANKRD11	ankyrin repeat domain 11
ILMN_2375786	1	0.108	2.05589	-37.3	14.478	LECT1	leukocyte cell derived chemotaxin 1
ILMN_1668983	1	0.108	-2.05577	-37.3	-10.0876	ACVR2B	activin A receptor, type IIB
ILMN_1763310	1	0.108	-2.05531	-37.3	-9.47373
ILMN_1667213	1	0.108	-2.05519	-37.3	-24.6174	DFFA	DNA fragmentation factor, 45kDa, alpha polypeptide
ILMN_3248352	1	0.108	-2.05436	-37.3	-31.2898	CCDC88C	coiled-coil domain containing 88C
ILMN_1767514	1	0.108	2.05423	-37.3	6.99109
ILMN_3268083	1	0.108	-2.05283	-37.3	-85.2096
ILMN_1772719	1	0.109	-2.05161	-37.3	-89.3862	GPN1	GPN-loop GTPase 1
ILMN_1746368	1	0.109	2.0509	-37.3	29.0336	SELT	selenoprotein T
ILMN_3237623	1	0.109	-2.05019	-37.3	-29.7642	RNY1	RNA, Ro-associated Y1
ILMN_1807533	1	0.109	2.05015	-37.3	31.0108	SMG8	SMG8 nonsense mediated mRNA decay factor
ILMN_3246409	1	0.109	-2.04996	-37.3	-242.189	HNRNPH1	heterogeneous nuclear ribonucleoprotein H1 (H)
ILMN_1753287	1	0.109	-2.04956	-37.3	-29.5894	DLL3	delta-like 3 (Drosophila)
ILMN_1698745	1	0.109	2.04951	-37.3	10.5367	CLRN1	clarin 1
ILMN_1655557	1	0.109	2.0482	-37.3	40.372	INTS6	integrator complex subunit 6
ILMN_1684594	1	0.109	2.04727	-37.3	53.2381	USP24	ubiquitin specific peptidase 24
ILMN_1709486	1	0.109	2.0453	-37.3	33.8654	SRPX	sushi-repeat containing protein, X-linked
ILMN_1772981	1	0.109	2.04501	-37.3	279.566	EPN1	epsin 1
ILMN_1716480	1	0.11	-2.04307	-37.4	-39.2262	ACD	adrenocortical dysplasia homolog (mouse)
ILMN_1805330	1	0.11	-2.04282	-37.4	-3.98054	KLHL26	kelch-like family member 26
ILMN_2323774	1	0.11	-2.04224	-37.4	-178.737
ILMN_1754145	1	0.11	-2.04221	-37.4	-109.9	CAPRIN1	cell cycle associated protein 1
ILMN_1751227	1	0.11	2.04148	-37.4	23.6353	LINC00997	long intergenic non-protein coding RNA 997
ILMN_1802109	1	0.11	2.04127	-37.4	62.7294
ILMN_1751589	1	0.11	-2.04062	-37.4	-59.9914	NUDCD2	NudC domain containing 2
ILMN_1667970	1	0.11	-2.04054	-37.4	-16.4975
ILMN_2412564	1	0.11	-2.04029	-37.4	-35.1449	NCBP2	nuclear cap binding protein subunit 2, 20kDa
ILMN_1651498	1	0.11	-2.03974	-37.4	-136.293	GADD45G	growth arrest and DNA-damage-inducible, gamma
ILMN_2068435	1	0.11	2.03956	-37.4	20.2964	ZNF700	zinc finger protein 700
ILMN_1707481	1	0.11	2.03791	-37.4	21.0874	ZBTB44	zinc finger and BTB domain containing 44
ILMN_3192316	1	0.11	-2.03739	-37.4	-80.7813
ILMN_2227368	1	0.11	2.03591	-37.4	12.0346	SELT	selenoprotein T
ILMN_3230260	1	0.111	-2.03479	-37.4	-3.07189
ILMN_2352216	1	0.111	-2.03432	-37.4	-22.9616	FBXL6	F-box and leucine-rich repeat protein 6
ILMN_2306540	1	0.111	-2.03393	-37.4	-76.9476	PDE9A	phosphodiesterase 9A
ILMN_3240117	1	0.111	2.03381	-37.4	118.349	AIDA	axin interactor, dorsalization associated
ILMN_1713450	1	0.111	2.03181	-37.4	120.97	MYL6B	myosin, light chain 6B, alkali, smooth muscle and non-muscle
ILMN_1676955	1	0.111	2.03142	-37.4	116.404	TYK2	tyrosine kinase 2
ILMN_1713807	1	0.111	2.03099	-37.4	3.1461	MAN1C1	mannosidase, alpha, class 1C, member 1
ILMN_2344850	1	0.111	2.03093	-37.4	106.457	VPS26A	vacuolar protein sorting 26 homolog A (S. pombe)
ILMN_2411794	1	0.111	2.02927	-37.4	127.197	PTPRA	protein tyrosine phosphatase, receptor type, A
ILMN_1711157	1	0.112	-2.02762	-37.4	-8.1754	NOTCH4	notch 4
ILMN_1786684	1	0.112	-2.0264	-37.4	-8.19033	MTRF1L	mitochondrial translational release factor 1-like
ILMN_1794599	1	0.112	-2.0263	-37.4	-58.3995	SNRPD3	small nuclear ribonucleoprotein D3 polypeptide 18kDa
ILMN_1786396	1	0.112	2.02563	-37.4	29.1092	ZZEF1	zinc finger, ZZ-type with EF-hand domain 1
ILMN_3280628	1	0.112	-2.02472	-37.4	-52.9233
ILMN_1690690	1	0.112	2.02359	-37.4	12.3011	SEC23IP	SEC23 interacting protein
ILMN_1687840	1	0.112	2.02345	-37.4	9.25673	ABCB7	ATP-binding cassette, sub-family B (MDR/TAP), member 7
ILMN_2408430	1	0.112	-2.02265	-37.4	-31.1598	LARGE	like-glycosyltransferase
ILMN_2091846	1	0.112	-2.02143	-37.4	-17.5372
ILMN_1754421	1	0.112	-2.02088	-37.4	-30.156	NDUFAF1	NADH dehydrogenase (ubiquinone) complex I, assembly factor 1
ILMN_2344002	1	0.112	-2.02035	-37.4	-47.6474	GEMIN2	gem (nuclear organelle) associated protein 2
ILMN_1667748	1	0.113	2.01913	-37.4	40.3768	ANKRD33	ankyrin repeat domain 33
ILMN_3224868	1	0.113	-2.01762	-37.4	-82.5502
ILMN_1731648	1	0.113	2.01641	-37.4	103.44	FOXJ2	forkhead box J2
ILMN_2093674	1	0.113	2.01558	-37.4	176.237	GMFB	glia maturation factor, beta
ILMN_3243069	1	0.113	-2.01506	-37.4	-26.3166
ILMN_1691053	1	0.113	-2.01488	-37.4	-185.292
ILMN_3234967	1	0.113	-2.014	-37.4	-10.6084
ILMN_2087692	1	0.113	2.01396	-37.4	39.8075	CYBRD1	cytochrome b reductase 1
ILMN_1705107	1	0.113	-2.01396	-37.4	-4.20326	SDCBP2	syndecan binding protein (syntenin) 2
ILMN_1811335	1	0.113	-2.01381	-37.4	-12.1581
ILMN_1805131	1	0.113	-2.01371	-37.4	-0.55333	OXLD1	oxidoreductase-like domain containing 1
ILMN_1740671	1	0.113	-2.01358	-37.4	-32.5403	ATOH1	atonal homolog 1 (Drosophila)
ILMN_2168520	1	0.113	-2.01333	-37.4	-34.4272	C11orf70	chromosome 11 open reading frame 70
ILMN_1804332	1	0.113	2.0133	-37.4	206.479	GPR137	G protein-coupled receptor 137
ILMN_1659350	1	0.113	-2.01327	-37.4	-17.7138	CASP6	caspase 6, apoptosis-related cysteine peptidase
ILMN_1669722	1	0.113	-2.01261	-37.4	-8.10984	LRRC61	leucine rich repeat containing 61
ILMN_1768743	1	0.114	-2.01183	-37.4	-30.6118	FIP1L1	factor interacting with PAPOLA and CPSF1
ILMN_3176790	1	0.114	-2.01168	-37.4	-6.42887
ILMN_1743396	1	0.114	-2.0111	-37.4	-16.5176	ACOX3	acyl-CoA oxidase 3, pristanoyl
ILMN_2343775	1	0.114	-2.0108	-37.4	-831.327	RPL38	ribosomal protein L38
ILMN_1714121	1	0.114	-2.01002	-37.4	-6.50343	PRMT8	protein arginine methyltransferase 8
ILMN_2394438	1	0.114	2.00912	-37.4	1403.54	FAM177A1	family with sequence similarity 177, member A1
ILMN_1738784	1	0.114	2.00887	-37.4	6.48197	PPP2R5A	protein phosphatase 2, regulatory subunit B', alpha
ILMN_2142353	1	0.114	2.00863	-37.4	6.57756	GRTP1	growth hormone regulated TBC protein 1
ILMN_1778924	1	0.114	-2.00854	-37.4	-98.0227	PDE1A	phosphodiesterase 1A, calmodulin-dependent
ILMN_1676192	1	0.114	2.00757	-37.4	7.77388	SLC13A5	solute carrier family 13 (sodium-dependent citrate transporter), member 5
ILMN_1718132	1	0.114	-2.00689	-37.4	-55.9717	ECHS1	enoyl CoA hydratase, short chain, 1, mitochondrial
ILMN_1803856	1	0.114	2.00679	-37.4	9.32531	DKFZP586I1420	uncharacterized protein DKFZp586I1420
ILMN_1683635	1	0.114	-2.00641	-37.4	-24.8796	C11orf70	chromosome 11 open reading frame 70
ILMN_1666924	1	0.114	2.00609	-37.4	76.1909	PINK1	PTEN induced putative kinase 1
ILMN_1683447	1	0.114	-2.00591	-37.4	-320.63
ILMN_1755737	1	0.114	2.00529	-37.4	196.965	TRABD	TraB domain containing
ILMN_1703791	1	0.114	2.00503	-37.4	48.571	ANXA7	annexin A7
ILMN_1792168	1	0.115	-2.00405	-37.4	-16.8632	GALE	UDP-galactose-4-epimerase
ILMN_3201365	1	0.115	-2.00386	-37.4	-138.074
ILMN_1736096	1	0.115	-2.00341	-37.4	-464.975	DLL3	delta-like 3 (Drosophila)
ILMN_3297317	1	0.115	-2.00195	-37.4	-1174.41	RPL13AP5	ribosomal protein L13a pseudogene 5
ILMN_2169839	1	0.115	-2.00181	-37.4	-137.153	CNBP	CCHC-type zinc finger, nucleic acid binding protein
ILMN_3292008	1	0.115	-2.00175	-37.4	-61.4348
ILMN_3181328	1	0.115	-2.00092	-37.4	-23.6031
ILMN_2046024	1	0.115	1.99948	-37.4	4.51615	DUSP11	dual specificity phosphatase 11 (RNA/RNP complex 1-interacting)
ILMN_1726388	1	0.115	-1.99947	-37.4	-63.7316	ACBD7	acyl-CoA binding domain containing 7
ILMN_1773174	1	0.115	-1.99938	-37.4	-0.06348
ILMN_1772123	1	0.115	1.99877	-37.4	69.3056	ACACA	acetyl-CoA carboxylase alpha
ILMN_1738681	1	0.115	-1.99865	-37.4	-207.087	NUP62	nucleoporin 62kDa
ILMN_1717094	1	0.115	-1.99811	-37.4	-74.449	ZNF618	zinc finger protein 618
ILMN_1715947	1	0.116	-1.99701	-37.4	-1779.32
ILMN_1771179	1	0.116	1.99663	-37.4	34.7435	CYB561	cytochrome b561
ILMN_1685170	1	0.116	1.99655	-37.4	9.09551	ANXA11	annexin A11
ILMN_2320250	1	0.116	1.99621	-37.4	69.6736	NOL6	nucleolar protein 6 (RNA-associated)
ILMN_1756806	1	0.116	-1.99587	-37.4	-52.3884	MCL1	myeloid cell leukemia 1
ILMN_1771746	1	0.116	-1.99325	-37.4	-1.20224	C6orf165	chromosome 6 open reading frame 165
ILMN_3305475	1	0.116	-1.99295	-37.4	-228.614
ILMN_1768391	1	0.116	-1.99259	-37.4	-19.8317	ARL4C	ADP-ribosylation factor-like 4C
ILMN_1670134	1	0.116	-1.99194	-37.4	-204.972	FADS1	fatty acid desaturase 1
ILMN_1343295	1	0.116	-1.9905	-37.4	-1185.03	GAPDH	glyceraldehyde-3-phosphate dehydrogenase
ILMN_3298037	1	0.116	-1.99048	-37.4	-638.386
ILMN_2246510	1	0.117	1.98923	-37.4	73.3272	TSC1	tuberous sclerosis 1
ILMN_1742968	1	0.117	-1.9891	-37.4	-15.3716	NMNAT2	nicotinamide nucleotide adenylyltransferase 2
ILMN_3272424	1	0.117	-1.98733	-37.4	-125.72
ILMN_1760922	1	0.117	-1.98684	-37.4	-12.4492	GIT2	G protein-coupled receptor kinase interacting ArfGAP 2
ILMN_1728380	1	0.117	-1.98611	-37.4	-9.09742	PHOSPHO2	phosphatase, orphan 2
ILMN_1781234	1	0.117	-1.98562	-37.4	-6.47976	CCDC22	coiled-coil domain containing 22
ILMN_1706706	1	0.117	-1.98539	-37.4	-37.9554
ILMN_1806502	1	0.117	1.98538	-37.4	2.15587	ZNF165	zinc finger protein 165
ILMN_1798030	1	0.117	1.98531	-37.4	149.751	XPR1	xenotropic and polytropic retrovirus receptor 1
ILMN_1778121	1	0.117	1.98317	-37.4	23.197	CALN1	calneuron 1
ILMN_1682233	1	0.117	1.98295	-37.4	23.5796	ESCO1	establishment of sister chromatid cohesion N-acetyltransferase 1
ILMN_1751773	1	0.117	-1.98271	-37.4	-16.4312	POLD3	polymerase (DNA-directed), delta 3, accessory subunit
ILMN_1755883	1	0.117	-1.98247	-37.4	-551.331	RPS27A	ribosomal protein S27a
ILMN_1678075	1	0.118	1.98233	-37.4	14.8884	CDYL	chromodomain protein, Y-like
ILMN_1696962	1	0.118	-1.98231	-37.4	-5.79082	PDZD8	PDZ domain containing 8
ILMN_1703683	1	0.118	-1.98163	-37.4	-16.7462	COG4	component of oligomeric golgi complex 4
ILMN_2181363	1	0.118	1.9816	-37.4	89.2228	UBE3C	ubiquitin protein ligase E3C
ILMN_1783627	1	0.118	1.98132	-37.4	8.80169
ILMN_1681160	1	0.118	-1.97992	-37.4	-6.17672	CCT6P1	chaperonin containing TCP1, subunit 6 (zeta) pseudogene 1
ILMN_3242416	1	0.118	-1.9795	-37.4	-6.19568	WASH3P	WAS protein family homolog 3 pseudogene
ILMN_1724207	1	0.118	-1.97916	-37.4	-2.33714	IVD	isovaleryl-CoA dehydrogenase
ILMN_1769571	1	0.118	-1.97767	-37.4	-3.72477
ILMN_2414366	1	0.118	-1.97704	-37.4	-12.77	KAT5	K(lysine) acetyltransferase 5
ILMN_2363591	1	0.118	-1.97697	-37.4	-166.539	SDCBP	syndecan binding protein (syntenin)
ILMN_1730773	1	0.118	-1.97643	-37.4	-40.746	SNORA70	small nucleolar RNA, H/ACA box 70
ILMN_1707123	1	0.118	-1.97531	-37.4	-10.8342	DDX19B	DEAD (Asp-Glu-Ala-Asp) box polypeptide 19B
ILMN_1660345	1	0.118	-1.97511	-37.4	-212.419
ILMN_2050617	1	0.119	-1.97426	-37.4	-136.968	CCT6P1	chaperonin containing TCP1, subunit 6 (zeta) pseudogene 1
ILMN_1659259	1	0.119	-1.97389	-37.4	-19.8191	PRPF6	pre-mRNA processing factor 6
ILMN_1807044	1	0.119	1.97377	-37.4	50.4887	UBAC1	UBA domain containing 1
ILMN_1781419	1	0.119	-1.97354	-37.4	-91.2054	C11orf73	chromosome 11 open reading frame 73
ILMN_3227811	1	0.119	-1.97344	-37.4	-382.884
ILMN_1659411	1	0.119	-1.97272	-37.4	-88.1607	POLR2C	polymerase (RNA) II (DNA directed) polypeptide C, 33kDa
ILMN_2385239	1	0.119	-1.97227	-37.4	-3.03196
ILMN_1755033	1	0.119	1.97073	-37.4	2.61145	NYAP1	neuronal tyrosine-phosphorylated phosphoinositide-3-kinase adaptor 1
ILMN_3205264	1	0.119	-1.9702	-37.4	-44.0709
ILMN_1787657	1	0.119	1.96986	-37.4	75.2576	CLDN12	claudin 12
ILMN_3245752	1	0.119	1.96975	-37.4	9.62911
ILMN_1734184	1	0.119	1.96969	-37.4	2.37481	PLBD2	phospholipase B domain containing 2
ILMN_1662954	1	0.119	-1.96957	-37.4	-116.561	CCT7	chaperonin containing TCP1, subunit 7 (eta)
ILMN_3275106	1	0.119	-1.96866	-37.4	-147.542
ILMN_1754858	1	0.119	-1.96823	-37.4	-2.18664	PASK	PAS domain containing serine/threonine kinase
ILMN_1724598	1	0.119	-1.96789	-37.4	-28.0481	RABL2A	RAB, member of RAS oncogene family-like 2A
ILMN_1796663	1	0.12	-1.96687	-37.4	-32.2351	B4GALNT4	beta-1,4-N-acetyl-galactosaminyl transferase 4
ILMN_1722634	1	0.12	1.96647	-37.4	723.699	NUCB1	nucleobindin 1
ILMN_2377174	1	0.12	1.96466	-37.4	51.5271	SYPL1	synaptophysin-like 1
ILMN_1677162	1	0.12	-1.96461	-37.4	-26.5601	SRSF10	serine/arginine-rich splicing factor 10
ILMN_2388484	1	0.12	-1.96428	-37.5	-80.7245	MAP2	microtubule-associated protein 2
ILMN_1677261	1	0.12	1.96394	-37.5	64.3346	LZTS1	leucine zipper, putative tumor suppressor 1
ILMN_1661484	1	0.12	1.96386	-37.5	25.7259	ZBTB45	zinc finger and BTB domain containing 45
ILMN_2366177	1	0.12	-1.96384	-37.5	-9.53654	IFT122	intraflagellar transport 122
ILMN_1746375	1	0.12	-1.96345	-37.5	-4.60112
ILMN_1764410	1	0.12	1.96281	-37.5	31.0028	GUCD1	guanylyl cyclase domain containing 1
ILMN_1783469	1	0.12	-1.96225	-37.5	-41.9878
ILMN_2393450	1	0.12	1.96221	-37.5	170.239	INF2	inverted formin, FH2 and WH2 domain containing
ILMN_1701403	1	0.12	-1.96221	-37.5	-5.78247	HIP1	huntingtin interacting protein 1
ILMN_1690695	1	0.12	1.96219	-37.5	10.917	PEX11A	peroxisomal biogenesis factor 11 alpha
ILMN_1665998	1	0.12	1.96203	-37.5	10.4653
ILMN_1787762	1	0.12	1.9615	-37.5	32.1852	HEATR1	HEAT repeat containing 1
ILMN_1705848	1	0.12	-1.96139	-37.5	-20.9852	FAM104B	family with sequence similarity 104, member B
ILMN_1691578	1	0.12	-1.96105	-37.5	-183.956	GTF3C6	general transcription factor IIIC, polypeptide 6, alpha 35kDa
ILMN_1852384	1	0.12	1.96102	-37.5	34.0441	ERC1	ELKS/RAB6-interacting/CAST family member 1
ILMN_2396947	1	0.121	-1.95999	-37.5	-19.4945	PSMC3IP	PSMC3 interacting protein
ILMN_3240241	1	0.121	1.95931	-37.5	29.7543	TMEM132B	transmembrane protein 132B
ILMN_1813275	1	0.121	1.959	-37.5	124.974	DUSP22	dual specificity phosphatase 22
ILMN_1716547	1	0.121	1.95649	-37.5	86.7777	NAGK	N-acetylglucosamine kinase
ILMN_1749297	1	0.121	-1.95605	-37.5	-168.394	ACTL6A	actin-like 6A
ILMN_2078334	1	0.121	-1.95577	-37.5	-17.4487	CNOT10	CCR4-NOT transcription complex, subunit 10
ILMN_1724986	1	0.121	-1.95573	-37.5	-11.0455	WDR53	WD repeat domain 53
ILMN_1809488	1	0.121	-1.95564	-37.5	-242.641	SPCS2	signal peptidase complex subunit 2 homolog (S. cerevisiae)
ILMN_1705114	1	0.121	1.9555	-37.5	30.7387	NUMB	numb homolog (Drosophila)
ILMN_2208777	1	0.121	-1.95517	-37.5	-269.839	NHLH2	nescient helix loop helix 2
ILMN_1776052	1	0.121	-1.95514	-37.5	-787.7
ILMN_3251227	1	0.121	-1.95512	-37.5	-3.69857	TBC1D22A	TBC1 domain family, member 22A
ILMN_2059535	1	0.121	1.95501	-37.5	153.239	PPM1F	protein phosphatase, Mg2+/Mn2+ dependent, 1F
ILMN_2371379	1	0.121	1.95499	-37.5	189.207	ACLY	ATP citrate lyase
ILMN_1757439	1	0.121	-1.95495	-37.5	-34.2964	RBM4	RNA binding motif protein 4
ILMN_1775937	1	0.122	1.95308	-37.5	420.449	DDB1	damage-specific DNA binding protein 1, 127kDa
ILMN_1763612	1	0.122	-1.95214	-37.5	-48.0939	TMEM132D	transmembrane protein 132D
ILMN_1683916	1	0.122	-1.95177	-37.5	-12.4174	PEX13	peroxisomal biogenesis factor 13
ILMN_3289730	1	0.122	-1.95157	-37.5	-42.4467
ILMN_2337941	1	0.122	1.9515	-37.5	82.47	COPS8	COP9 signalosome subunit 8
ILMN_1659777	1	0.122	-1.95053	-37.5	-13.3682	RUFY1	RUN and FYVE domain containing 1
ILMN_1792415	1	0.122	1.95004	-37.5	27.4845	POMGNT2	protein O-linked mannose N-acetylglucosaminyltransferase 2 (beta 1,4-)
ILMN_2175131	1	0.122	1.94915	-37.5	182.422	TMEM14C	transmembrane protein 14C
ILMN_1758717	1	0.122	-1.94884	-37.5	-9.79982	SUPT6H	suppressor of Ty 6 homolog (S. cerevisiae)
ILMN_1652008	1	0.122	-1.94768	-37.5	-38.1085	KNSTRN	kinetochore-localized astrin/SPAG5 binding protein
ILMN_2377829	1	0.122	1.94693	-37.5	6.47372
ILMN_1779279	1	0.122	1.9468	-37.5	56.1076	MAPK1IP1L	mitogen-activated protein kinase 1 interacting protein 1-like
ILMN_2347943	1	0.122	1.94676	-37.5	7.34362
ILMN_1813423	1	0.122	1.94635	-37.5	36.259	NAA60	N(alpha)-acetyltransferase 60, NatF catalytic subunit
ILMN_1669709	1	0.123	1.94617	-37.5	41.1237	TMEM108	transmembrane protein 108
ILMN_1677906	1	0.123	-1.9448	-37.5	-306.682
ILMN_1776119	1	0.123	1.94476	-37.5	13.8745	ABCC10	ATP-binding cassette, sub-family C (CFTR/MRP), member 10
ILMN_1752351	1	0.123	1.9446	-37.5	91.1751	LAMP2	lysosomal-associated membrane protein 2
ILMN_1804679	1	0.123	-1.94429	-37.5	-65.4896	KAT8	K(lysine) acetyltransferase 8
ILMN_1759436	1	0.123	-1.94416	-37.5	-250.108	NOSIP	nitric oxide synthase interacting protein
ILMN_1710428	1	0.123	-1.94404	-37.5	-51.3601	CDK1	cyclin-dependent kinase 1
ILMN_1750518	1	0.123	-1.94316	-37.5	-202.179
ILMN_1712530	1	0.123	-1.94301	-37.5	-15.0006	AKAP1	A kinase (PRKA) anchor protein 1
ILMN_1676285	1	0.123	-1.9422	-37.5	-4.38504	DHX9	DEAH (Asp-Glu-Ala-His) box helicase 9
ILMN_3225843	1	0.123	-1.94101	-37.5	-22.8261
ILMN_1766408	1	0.123	1.94048	-37.5	23.4699	CBFB	core-binding factor, beta subunit
ILMN_1793433	1	0.124	1.93889	-37.5	153.965	RAB10	RAB10, member RAS oncogene family
ILMN_2118832	1	0.124	1.93849	-37.5	4.31042	RBM24	RNA binding motif protein 24
ILMN_1722894	1	0.124	-1.93773	-37.5	-33.5176	ZNRD1	zinc ribbon domain containing 1
ILMN_2114876	1	0.124	-1.9374	-37.5	-1334.11	RPL11	ribosomal protein L11
ILMN_1805161	1	0.124	1.93727	-37.5	249.148	LZTR1	leucine-zipper-like transcription regulator 1
ILMN_1671489	1	0.124	1.93725	-37.5	13.3029	PC	pyruvate carboxylase
ILMN_2060212	1	0.124	1.93715	-37.5	11.0754	TBC1D24	TBC1 domain family, member 24
ILMN_1832672	1	0.124	-1.93655	-37.5	-14.9398
ILMN_2058337	1	0.124	-1.93593	-37.5	-709.18	ROCK2	Rho-associated, coiled-coil containing protein kinase 2
ILMN_1758293	1	0.124	-1.93515	-37.5	-8.24428
ILMN_1773063	1	0.124	1.9347	-37.5	24.1094	OSBPL1A	oxysterol binding protein-like 1A
ILMN_2361603	1	0.124	-1.9347	-37.5	-40.6414	NDRG2	NDRG family member 2
ILMN_1741997	1	0.124	-1.93428	-37.5	-49.5363	SNRPC	small nuclear ribonucleoprotein polypeptide C
ILMN_1900520	1	0.124	1.93389	-37.5	27.4997
ILMN_3187429	1	0.124	-1.93366	-37.5	-14.2709
ILMN_2283814	1	0.124	-1.93358	-37.5	-6.8749
ILMN_1653039	1	0.124	1.93355	-37.5	124.574
ILMN_1653404	1	0.124	-1.93327	-37.5	-57.611	NKIRAS2	NFKB inhibitor interacting Ras-like 2
ILMN_1754643	1	0.124	1.93322	-37.5	9.872	DGCR14	DiGeorge syndrome critical region gene 14
ILMN_1784178	1	0.125	1.93092	-37.5	3.8973	IFT172	intraflagellar transport 172
ILMN_1657722	1	0.125	-1.93082	-37.5	-640.48	RPS3A	ribosomal protein S3A
ILMN_3235221	1	0.125	-1.93055	-37.5	-42.797	LOC644936	actin, beta pseudogene
ILMN_2397571	1	0.125	-1.93044	-37.5	-21.7127	PIGC	phosphatidylinositol glycan anchor biosynthesis, class C
ILMN_1655941	1	0.125	-1.9302	-37.5	-7.74226
ILMN_2049021	1	0.125	-1.92874	-37.5	-300.774	PTTG3P	pituitary tumor-transforming 3, pseudogene
ILMN_1897911	1	0.125	-1.92816	-37.5	-1.27153
ILMN_3276861	1	0.125	-1.92797	-37.5	-29.2542
ILMN_1754045	1	0.125	-1.92731	-37.5	-34.9841	FANCL	Fanconi anemia, complementation group L
ILMN_1752988	1	0.125	-1.92694	-37.5	-80.6472
ILMN_3199737	1	0.125	-1.92598	-37.5	-262.608
ILMN_1752197	1	0.125	-1.9256	-37.5	-36.2905	PDDC1	Parkinson disease 7 domain containing 1
ILMN_2203453	1	0.125	1.92544	-37.5	2.50081	MSH2	mutS homolog 2
ILMN_1780711	1	0.125	-1.92543	-37.5	-26.9352
ILMN_1708627	1	0.126	-1.92378	-37.5	-559.434
ILMN_1754235	1	0.126	-1.92241	-37.5	-23.3796	SLC35C2	solute carrier family 35 (GDP-fucose transporter), member C2
ILMN_3177354	1	0.126	-1.92191	-37.5	-35.1985
ILMN_1698733	1	0.126	1.92131	-37.5	252.024	CNIH2	cornichon family AMPA receptor auxiliary protein 2
ILMN_2353033	1	0.126	1.92078	-37.5	84.1163	FUBP3	far upstream element (FUSE) binding protein 3
ILMN_1702763	1	0.126	1.92032	-37.5	30.3615	ZMYM1	zinc finger, MYM-type 1
ILMN_1784709	1	0.126	1.92008	-37.5	193.353	GNPDA1	glucosamine-6-phosphate deaminase 1
ILMN_2312897	1	0.127	-1.91808	-37.5	-56.6063	DGUOK	deoxyguanosine kinase
ILMN_3249327	1	0.127	1.91746	-37.5	13.9561
ILMN_1724984	1	0.127	1.91729	-37.5	8.71393	EIF2AK3	eukaryotic translation initiation factor 2-alpha kinase 3
ILMN_1795026	1	0.127	1.91549	-37.5	83.126	FAM189B	family with sequence similarity 189, member B
ILMN_2225735	1	0.127	1.91547	-37.5	55.8129	CRBN	cereblon
ILMN_1671777	1	0.127	1.91543	-37.5	190.418	FGF13	fibroblast growth factor 13
ILMN_1745669	1	0.127	-1.91508	-37.5	-3.6344	FAM153A	family with sequence similarity 153, member A
ILMN_3306173	1	0.127	-1.91467	-37.5	-30.5716	MED7	mediator complex subunit 7
ILMN_2264205	1	0.127	-1.9146	-37.5	-27.2506	ZBTB8A	zinc finger and BTB domain containing 8A
ILMN_1652407	1	0.127	-1.91457	-37.5	-43.4681	ZMYND8	zinc finger, MYND-type containing 8
ILMN_1776125	1	0.127	-1.91457	-37.5	-64.3885
ILMN_3237698	1	0.127	-1.91352	-37.5	-6.21136
ILMN_1669015	1	0.127	1.91251	-37.5	109.598	XPNPEP1	X-prolyl aminopeptidase (aminopeptidase P) 1, soluble
ILMN_1723768	1	0.127	1.91213	-37.5	18.9185
ILMN_2342066	1	0.127	-1.91188	-37.5	-28.0866	METRNL	meteorin, glial cell differentiation regulator-like
ILMN_3307791	1	0.128	1.91113	-37.5	51.8606	FAM69A	family with sequence similarity 69, member A
ILMN_1769013	1	0.128	-1.91002	-37.5	-163.294	ASGR1	asialoglycoprotein receptor 1
ILMN_2354617	1	0.128	1.90943	-37.5	5.94109	DYRK1B	dual-specificity tyrosine-(Y)-phosphorylation regulated kinase 1B
ILMN_3246801	1	0.128	-1.90862	-37.5	-13.6501	DNAJC30	DnaJ (Hsp40) homolog, subfamily C, member 30
ILMN_2350183	1	0.128	-1.90733	-37.5	-18.8524	ST5	suppression of tumorigenicity 5
ILMN_1730791	1	0.128	-1.90703	-37.5	-86.755
ILMN_2060086	1	0.128	1.90679	-37.5	11.4751	ADAM23	ADAM metallopeptidase domain 23
ILMN_1798816	1	0.128	-1.90639	-37.5	-2.40141	GOSR1	golgi SNAP receptor complex member 1
ILMN_1708714	1	0.128	-1.90619	-37.5	-6.60078
ILMN_3208233	1	0.128	-1.90566	-37.5	-157.819
ILMN_1677396	1	0.128	1.90543	-37.5	38.176	NDFIP2	Nedd4 family interacting protein 2
ILMN_3249456	1	0.129	-1.90431	-37.5	-3.22702
ILMN_2159453	1	0.129	1.90332	-37.5	4.60129	STXBP2	syntaxin binding protein 2
ILMN_1678203	1	0.129	-1.90331	-37.5	-8.36048	RBMX2	RNA binding motif protein, X-linked 2
ILMN_1717809	1	0.129	-1.90309	-37.5	-33.0767	RNF24	ring finger protein 24
ILMN_1728107	1	0.129	1.90271	-37.5	60.5897	GNG7	guanine nucleotide binding protein (G protein), gamma 7
ILMN_1726327	1	0.129	-1.89939	-37.5	-149.466	AMY1B	amylase, alpha 1B (salivary)
ILMN_3276016	1	0.13	1.89689	-37.5	3.56454
ILMN_1653443	1	0.13	-1.89582	-37.5	-17.9664	CDK2	cyclin-dependent kinase 2
ILMN_2127379	1	0.13	1.89498	-37.5	48.5484	ST6GALNAC3	ST6 (alpha-N-acetyl-neuraminyl-2,3-beta-galactosyl-1,3)-N-acetylgalactosaminide alpha-2,6-sialyltransferase 3
ILMN_1757440	1	0.13	1.89487	-37.5	146.393
ILMN_2403047	1	0.13	1.89278	-37.5	13.4232	ARL13B	ADP-ribosylation factor-like 13B
ILMN_1811755	1	0.13	1.89258	-37.5	0.71625	ZKSCAN8	zinc finger with KRAB and SCAN domains 8
ILMN_1763627	1	0.13	1.89216	-37.5	16.0424	TNPO1	transportin 1
ILMN_1788789	1	0.13	1.89207	-37.5	5.74908
ILMN_1728168	1	0.131	-1.8914	-37.5	-43.894	SLMO2	slowmo homolog 2 (Drosophila)
ILMN_3251501	1	0.131	-1.89098	-37.5	-73.1497	SERF2	small EDRK-rich factor 2
ILMN_1661399	1	0.131	-1.89056	-37.5	-11.6167
ILMN_2055760	1	0.131	-1.8888	-37.5	-43.8961	KIAA1715	KIAA1715
ILMN_1779416	1	0.131	1.8885	-37.5	5.09265	SCUBE2	signal peptide, CUB domain, EGF-like 2
ILMN_3235325	1	0.131	-1.88835	-37.5	-169.843	SCARNA13	small Cajal body-specific RNA 13
ILMN_3240843	1	0.131	1.88819	-37.5	16.2775	LINC01139	long intergenic non-protein coding RNA 1139
ILMN_1710410	1	0.131	1.88814	-37.5	11.8598
ILMN_1771048	1	0.131	-1.88573	-37.5	-100.235
ILMN_2326282	1	0.132	-1.88439	-37.6	-36.6977	TMEM259	transmembrane protein 259
ILMN_1672947	1	0.132	1.88401	-37.6	26.4768
ILMN_1673795	1	0.132	1.88328	-37.6	130.537	HSD17B4	hydroxysteroid (17-beta) dehydrogenase 4
ILMN_1805225	1	0.132	1.88294	-37.6	51.4794	LPCAT3	lysophosphatidylcholine acyltransferase 3
ILMN_1698940	1	0.132	-1.88289	-37.6	-781.953
ILMN_1653055	1	0.132	-1.88251	-37.6	-246.252	SOX3	SRY (sex determining region Y)-box 3
ILMN_1765258	1	0.132	1.88216	-37.6	40.1046	HLA-E	major histocompatibility complex, class I, E
ILMN_1660368	1	0.132	1.88124	-37.6	135.843	TRRAP	transformation/transcription domain-associated protein
ILMN_1674650	1	0.132	1.87978	-37.6	16.6035	NMRK1	nicotinamide riboside kinase 1
ILMN_1764043	1	0.132	1.879	-37.6	132.017	TTL	tubulin tyrosine ligase
ILMN_1803818	1	0.132	-1.87888	-37.6	-88.2335	NMNAT2	nicotinamide nucleotide adenylyltransferase 2
ILMN_1689389	1	0.133	-1.87823	-37.6	-240.366	SF3B5	splicing factor 3b, subunit 5, 10kDa
ILMN_2344007	1	0.133	-1.87819	-37.6	-32.9977	GEMIN2	gem (nuclear organelle) associated protein 2
ILMN_1655469	1	0.133	-1.87798	-37.6	-365.451	TSPAN3	tetraspanin 3
ILMN_1708916	1	0.133	-1.87719	-37.6	-150.882	PDZD4	PDZ domain containing 4
ILMN_2279873	1	0.133	1.87705	-37.6	5.88277	WHAMM	WAS protein homolog associated with actin, golgi membranes and microtubules
ILMN_3283772	1	0.133	-1.87675	-37.6	-186.143
ILMN_2101928	1	0.133	-1.87613	-37.6	-7.77459	HNRNPH1	heterogeneous nuclear ribonucleoprotein H1 (H)
ILMN_1814221	1	0.133	-1.87599	-37.6	-147.703	NPTX1	neuronal pentraxin I
ILMN_1768181	1	0.133	1.87544	-37.6	17.5237	TOR3A	torsin family 3, member A
ILMN_1740749	1	0.133	-1.87326	-37.6	-450.399	RPL7A	ribosomal protein L7a
ILMN_2148452	1	0.134	-1.8721	-37.6	-0.15202	BCAS2	breast carcinoma amplified sequence 2
ILMN_2317463	1	0.134	1.8719	-37.6	127.38	INTS1	integrator complex subunit 1
ILMN_1767422	1	0.134	1.87077	-37.6	177.891	POLR1D	polymerase (RNA) I polypeptide D, 16kDa
ILMN_1803745	1	0.134	1.8701	-37.6	72.2385	SUOX	sulfite oxidase
ILMN_1779633	1	0.134	-1.86995	-37.6	-182.345	PSMD6	proteasome (prosome, macropain) 26S subunit, non-ATPase, 6
ILMN_1743319	1	0.134	-1.86877	-37.6	-10.3173	PAFAH1B2	platelet-activating factor acetylhydrolase 1b, catalytic subunit 2 (30kDa)
ILMN_1759030	1	0.134	1.86876	-37.6	62.5142	MAP4K5	mitogen-activated protein kinase kinase kinase kinase 5
ILMN_1691393	1	0.134	1.86827	-37.6	19.7367	DNPEP	aspartyl aminopeptidase
ILMN_1656285	1	0.134	1.86775	-37.6	5.34992	METTL7A	methyltransferase like 7A
ILMN_1653367	1	0.134	-1.86658	-37.6	-32.2083	TAF12	TAF12 RNA polymerase II, TATA box binding protein (TBP)-associated factor, 20kDa
ILMN_2385097	1	0.134	-1.86617	-37.6	-37.2688	NDRG3	NDRG family member 3
ILMN_1766245	1	0.134	-1.86585	-37.6	-34.1945	SUPT4H1	suppressor of Ty 4 homolog 1 (S. cerevisiae)
ILMN_3177285	1	0.135	-1.86533	-37.6	-263.064	HNRNPR	heterogeneous nuclear ribonucleoprotein R
ILMN_1805590	1	0.135	-1.86525	-37.6	-16.3586	LSM8	LSM8 homolog, U6 small nuclear RNA associated (S. cerevisiae)
ILMN_1659976	1	0.135	1.86495	-37.6	24.0613	CLP1	cleavage and polyadenylation factor I subunit 1
ILMN_1815733	1	0.135	-1.86495	-37.6	-241.5	EIF5	eukaryotic translation initiation factor 5
ILMN_2378708	1	0.135	-1.86475	-37.6	-15.1603	TAF6	TAF6 RNA polymerase II, TATA box binding protein (TBP)-associated factor, 80kDa
ILMN_1654570	1	0.135	1.86366	-37.6	13.5439	TEKT1	tektin 1
ILMN_2205935	1	0.135	-1.86283	-37.6	-45.2869	SFXN1	sideroflexin 1
ILMN_1703906	1	0.135	-1.86274	-37.6	-54.8792	HJURP	Holliday junction recognition protein
ILMN_1677385	1	0.135	-1.86189	-37.6	-46.7186	SMIM19	small integral membrane protein 19
ILMN_1665428	1	0.135	1.86175	-37.6	17.442	GSDMD	gasdermin D
ILMN_1801476	1	0.135	1.86132	-37.6	26.1918	CDS1	CDP-diacylglycerol synthase (phosphatidate cytidylyltransferase) 1
ILMN_1752579	1	0.135	1.8612	-37.6	304.673	ATP6V0A1	ATPase, H+ transporting, lysosomal V0 subunit a1
ILMN_3185709	1	0.135	-1.85997	-37.6	-67.9625	IP6K2	inositol hexakisphosphate kinase 2
ILMN_1729529	1	0.135	-1.85992	-37.6	-36.1311	BAI1	brain-specific angiogenesis inhibitor 1
ILMN_1687526	1	0.135	-1.8597	-37.6	-8.57779
ILMN_1744023	1	0.135	1.85968	-37.6	14.0841
ILMN_1702407	1	0.136	1.85908	-37.6	21.7282	SPIN1	spindlin 1
ILMN_2044617	1	0.136	-1.85832	-37.6	-30.9967	MTERF3	mitochondrial transcription termination factor 3
ILMN_2381296	1	0.136	-1.858	-37.6	-21.6878	GSTZ1	glutathione S-transferase zeta 1
ILMN_1738099	1	0.136	-1.85796	-37.6	-13.5704	CAMKMT	calmodulin-lysine N-methyltransferase
ILMN_2384409	1	0.136	-1.85794	-37.6	-101.015	TAC1	tachykinin, precursor 1
ILMN_3202109	1	0.136	-1.85709	-37.6	-8.32753
ILMN_2346769	1	0.136	-1.85694	-37.6	-4.73955	FAM189B	family with sequence similarity 189, member B
ILMN_3193918	1	0.136	-1.85667	-37.6	-22.235
ILMN_1691760	1	0.136	1.85596	-37.6	34.9901	FAM45A	family with sequence similarity 45, member A
ILMN_1761560	1	0.136	1.85585	-37.6	154.369	PHF13	PHD finger protein 13
ILMN_1786469	1	0.136	-1.85542	-37.6	-9.2458	FBXO22	F-box protein 22
ILMN_3215212	1	0.136	-1.85513	-37.6	-9.32776
ILMN_1743097	1	0.136	-1.85475	-37.6	-135.312	XRCC6	X-ray repair complementing defective repair in Chinese hamster cells 6
ILMN_1745076	1	0.136	1.85395	-37.6	32.2381	CLINT1	clathrin interactor 1
ILMN_2199284	1	0.136	-1.85366	-37.6	-15.4704	ANAPC7	anaphase promoting complex subunit 7
ILMN_1723846	1	0.136	1.85359	-37.6	32.1314	METTL21B	methyltransferase like 21B
ILMN_1751393	1	0.136	1.85335	-37.6	9.19958	ZNF684	zinc finger protein 684
ILMN_1721659	1	0.137	-1.85309	-37.6	-229.333
ILMN_1767219	1	0.137	-1.85293	-37.6	-50.9163	POLR1C	polymerase (RNA) I polypeptide C, 30kDa
ILMN_1804207	1	0.137	-1.85277	-37.6	-7.40058	MRPL4	mitochondrial ribosomal protein L4
ILMN_2222008	1	0.137	-1.84979	-37.6	-128.355	KIFC1	kinesin family member C1
ILMN_3235196	1	0.138	-1.84681	-37.6	-2.49349	ARRDC3-AS1	ARRDC3 antisense RNA 1
ILMN_1689446	1	0.138	-1.84391	-37.6	-255.828	EIF3G	eukaryotic translation initiation factor 3, subunit G
ILMN_3208229	1	0.138	-1.84321	-37.6	-12.6363
ILMN_1710406	1	0.138	-1.843	-37.6	-589.825	PSMC1	proteasome (prosome, macropain) 26S subunit, ATPase, 1
ILMN_1815319	1	0.138	1.84234	-37.6	88.3804	CMTM4	CKLF-like MARVEL transmembrane domain containing 4
ILMN_1728360	1	0.138	1.84216	-37.6	40.213	MED29	mediator complex subunit 29
ILMN_1735151	1	0.138	1.84189	-37.6	17.8491	EIF5A2	eukaryotic translation initiation factor 5A2
ILMN_3280667	1	0.138	-1.84172	-37.6	-6.96433	INTS4L2	integrator complex subunit 4-like 2
ILMN_1666564	1	0.138	-1.84136	-37.6	-313.292
ILMN_1663313	1	0.139	-1.84061	-37.6	-1297.98	AMY1C	amylase, alpha 1C (salivary)
ILMN_3267670	1	0.139	1.84029	-37.6	15.1857
ILMN_1668743	1	0.139	1.83892	-37.6	28.5167
ILMN_3299187	1	0.139	-1.83752	-37.6	-261.386
ILMN_1708159	1	0.139	1.83731	-37.6	3.71484	PICK1	protein interacting with PRKCA 1
ILMN_1805345	1	0.139	-1.83637	-37.6	-11.9812	MOSPD3	motile sperm domain containing 3
ILMN_1691809	1	0.139	-1.83605	-37.6	-55.3532	PSMA1	proteasome (prosome, macropain) subunit, alpha type, 1
ILMN_1849218	1	0.139	-1.83594	-37.6	-22.602
ILMN_1697962	1	0.139	-1.83581	-37.6	-123.728	NSMCE1	non-SMC element 1 homolog (S. cerevisiae)
ILMN_2079508	1	0.139	1.83529	-37.6	28.1199	ZNF204P	zinc finger protein 204, pseudogene
ILMN_1812080	1	0.139	-1.83524	-37.6	-1.85767	PARP16	poly (ADP-ribose) polymerase family, member 16
ILMN_1727738	1	0.139	1.83514	-37.6	22.8275	RAB33B	RAB33B, member RAS oncogene family
ILMN_1681542	1	0.14	-1.83396	-37.6	-12.5448	HIST1H4E	histone cluster 1, H4e
ILMN_1661173	1	0.14	-1.83376	-37.6	-18.7055	TRIP4	thyroid hormone receptor interactor 4
ILMN_1680465	1	0.14	-1.83356	-37.6	-1.44109	ARL5B	ADP-ribosylation factor-like 5B
ILMN_1685948	1	0.14	-1.83341	-37.6	-3.49356
ILMN_1694603	1	0.14	-1.83324	-37.6	-66.8995	SMARCC1	SWI/SNF related, matrix associated, actin dependent regulator of chromatin, subfamily c, member 1
ILMN_1746924	1	0.14	-1.83227	-37.6	-2.19889	ZNF610	zinc finger protein 610
ILMN_1686401	1	0.14	-1.83211	-37.6	-27.8271
ILMN_1667578	1	0.14	-1.83183	-37.6	-66.441	DUSP26	dual specificity phosphatase 26 (putative)
ILMN_1756860	1	0.14	-1.83171	-37.6	-76.2033	TXNL1	thioredoxin-like 1
ILMN_3291437	1	0.14	1.83103	-37.6	5.52066
ILMN_1793201	1	0.14	1.83102	-37.6	22.9928	HAGHL	hydroxyacylglutathione hydrolase-like
ILMN_1666746	1	0.14	-1.83015	-37.6	-24.8303
ILMN_2158336	1	0.141	1.8282	-37.6	125.749	SH3GLB2	SH3-domain GRB2-like endophilin B2
ILMN_1756501	1	0.141	1.82752	-37.6	29.8114	ST6GAL1	ST6 beta-galactosamide alpha-2,6-sialyltranferase 1
ILMN_3226012	1	0.141	-1.82721	-37.6	-381.012
ILMN_1679188	1	0.141	-1.82704	-37.6	-33.9613	ATP5S	ATP synthase, H+ transporting, mitochondrial Fo complex, subunit s (factor B)
ILMN_1694367	1	0.141	-1.82634	-37.6	-30.1174	SNORD35B	small nucleolar RNA, C/D box 35B
ILMN_1798620	1	0.141	1.82625	-37.6	196.432	PQLC1	PQ loop repeat containing 1
ILMN_3242725	1	0.141	1.82546	-37.6	13.9247	KIF26A	kinesin family member 26A
ILMN_2319996	1	0.141	1.82508	-37.6	461.703	RPL3	ribosomal protein L3
ILMN_1726805	1	0.141	-1.82454	-37.6	-5.0997	STX2	syntaxin 2
ILMN_1788022	1	0.141	-1.82424	-37.6	-17.9986	CDKAL1	CDK5 regulatory subunit associated protein 1-like 1
ILMN_1693830	1	0.141	1.8239	-37.6	5.86356	LACTB	lactamase, beta
ILMN_1782685	1	0.141	-1.8231	-37.6	-19.4208
ILMN_3248614	1	0.142	-1.82228	-37.6	-19.5027	NCBP2-AS2	NCBP2 antisense RNA 2 (head to head)
ILMN_2397024	1	0.142	-1.82195	-37.6	-130.556	SPOP	speckle-type POZ protein
ILMN_3296705	1	0.142	-1.82039	-37.6	-5.77292	C1RL-AS1	C1RL antisense RNA 1
ILMN_1770048	1	0.142	-1.82026	-37.6	-81.2305	DPH5	diphthamide biosynthesis 5
ILMN_1684461	1	0.142	1.81837	-37.6	72.4653	CADPS2	Ca++-dependent secretion activator 2
ILMN_2107184	1	0.142	1.81808	-37.6	89.3466	SNRK	SNF related kinase
ILMN_1715886	1	0.142	-1.81717	-37.6	-49.698	CNOT7	CCR4-NOT transcription complex, subunit 7
ILMN_1909886	1	0.142	-1.81706	-37.6	-1.14693
ILMN_3178043	1	0.142	-1.81694	-37.6	-7.8418	BEND7	BEN domain containing 7
ILMN_1806631	1	0.142	-1.81649	-37.6	-15.7047
ILMN_1771629	1	0.143	-1.81625	-37.6	-58.9657	SDR39U1	short chain dehydrogenase/reductase family 39U, member 1
ILMN_1694268	1	0.143	-1.81469	-37.6	-1861.28	HES6	hes family bHLH transcription factor 6
ILMN_2374164	1	0.143	1.81438	-37.6	34.2257
ILMN_1849013	1	0.143	1.81434	-37.6	72.7172	IL6ST	interleukin 6 signal transducer
ILMN_1659975	1	0.143	1.81434	-37.6	49.5267	C1orf216	chromosome 1 open reading frame 216
ILMN_1799853	1	0.143	-1.81388	-37.6	-12.8996	SPTLC1	serine palmitoyltransferase, long chain base subunit 1
ILMN_1748393	1	0.143	1.81383	-37.6	5.81168	2009-03-01	membrane-associated ring finger (C3HC4) 9
ILMN_1657860	1	0.143	-1.81374	-37.6	-9.89734	MINOS1	mitochondrial inner membrane organizing system 1
ILMN_3231596	1	0.143	-1.81366	-37.6	-5.83964	PLXNA4	plexin A4
ILMN_1716445	1	0.143	-1.81345	-37.6	-109.942
ILMN_2073263	1	0.143	1.81238	-37.6	3.69196	MSANTD2	Myb/SANT-like DNA-binding domain containing 2
ILMN_2242998	1	0.143	-1.81156	-37.6	-24.462	ZNF682	zinc finger protein 682
ILMN_3200597	1	0.143	-1.81144	-37.6	-63.5439
ILMN_1792323	1	0.143	1.81126	-37.6	168.577	HDC	histidine decarboxylase
ILMN_1794190	1	0.143	1.81101	-37.6	66.4522	CCPG1	cell cycle progression 1
ILMN_2047856	1	0.143	1.81096	-37.6	4.25384	MICU3	mitochondrial calcium uptake family, member 3
ILMN_1771620	1	0.143	-1.81094	-37.6	-229.632	SNRPB2	small nuclear ribonucleoprotein polypeptide B
ILMN_1796949	1	0.144	-1.80979	-37.6	-81.2184	TPX2	TPX2, microtubule-associated
ILMN_1753925	1	0.144	-1.80944	-37.6	-19.122
ILMN_2204754	1	0.144	1.80811	-37.6	80.7357	TMX4	thioredoxin-related transmembrane protein 4
ILMN_1736700	1	0.144	-1.8078	-37.6	-476.414	ALDOA	aldolase A, fructose-bisphosphate
ILMN_1739645	1	0.144	1.80755	-37.6	7.89147	ANLN	anillin, actin binding protein
ILMN_2112128	1	0.144	1.80753	-37.6	18.3796	MAPK4	mitogen-activated protein kinase 4
ILMN_1729374	1	0.144	-1.80716	-37.6	-202.263	ETFB	electron-transfer-flavoprotein, beta polypeptide
ILMN_3230608	1	0.144	1.8053	-37.6	135.077
ILMN_1737818	1	0.144	-1.80451	-37.7	-17.0029	C12orf43	chromosome 12 open reading frame 43
ILMN_1732074	1	0.145	-1.80424	-37.7	-2214.72
ILMN_1675542	1	0.145	1.80389	-37.7	82.0469
ILMN_1851540	1	0.145	1.80365	-37.7	29.8981	FGF12	fibroblast growth factor 12
ILMN_1836309	1	0.145	1.80328	-37.7	10.3207
ILMN_1852793	1	0.145	-1.80325	-37.7	-17.3414
ILMN_1804522	1	0.145	-1.80263	-37.7	-12.4828	CCDC47	coiled-coil domain containing 47
ILMN_1799198	1	0.145	1.80255	-37.7	9.34371	OTUB2	OTU deubiquitinase, ubiquitin aldehyde binding 2
ILMN_3240092	1	0.145	1.80165	-37.7	2.86822	MED17	mediator complex subunit 17
ILMN_1769031	1	0.145	1.80127	-37.7	41.0043	MTOR	mechanistic target of rapamycin (serine/threonine kinase)
ILMN_1744068	1	0.145	-1.80113	-37.7	-85.2003	ELP3	elongator acetyltransferase complex subunit 3
ILMN_2300894	1	0.145	-1.80105	-37.7	-28.2508	KCNQ2	potassium voltage-gated channel, KQT-like subfamily, member 2
ILMN_1663616	1	0.145	-1.80076	-37.7	-102.137	DNAJC7	DnaJ (Hsp40) homolog, subfamily C, member 7
ILMN_1730612	1	0.145	1.80065	-37.7	130.384	DBNDD2	dysbindin (dystrobrevin binding protein 1) domain containing 2
ILMN_1790537	1	0.145	-1.80021	-37.7	-104.628	RMI2	RecQ mediated genome instability 2
ILMN_1880406	1	0.145	1.80017	-37.7	118.939	PTEN	phosphatase and tensin homolog
ILMN_1740169	1	0.146	1.79846	-37.7	39.2964	TYRO3	TYRO3 protein tyrosine kinase
ILMN_1661002	1	0.146	1.7984	-37.7	87.6534	RFWD2	ring finger and WD repeat domain 2, E3 ubiquitin protein ligase
ILMN_3193306	1	0.146	-1.79748	-37.7	-63.6734	TMEM251	transmembrane protein 251
ILMN_1806705	1	0.146	1.79746	-37.7	10.4634	ASB6	ankyrin repeat and SOCS box containing 6
ILMN_1728684	1	0.146	1.79705	-37.7	45.6879	PELP1	proline, glutamate and leucine rich protein 1
ILMN_1706779	1	0.146	-1.79656	-37.7	-49.1587	LIG1	ligase I, DNA, ATP-dependent
ILMN_1796455	1	0.146	1.79574	-37.7	9.01767	RYR3	ryanodine receptor 3
ILMN_1731666	1	0.146	1.79567	-37.7	11.3979	ZNF641	zinc finger protein 641
ILMN_1765146	1	0.146	-1.79546	-37.7	-29.6289	IFNAR2	interferon (alpha, beta and omega) receptor 2
ILMN_1667430	1	0.146	1.79417	-37.7	36.5682	DEGS1	delta(4)-desaturase, sphingolipid 1
ILMN_1794949	1	0.146	-1.79413	-37.7	-14.9423	RCAN2	regulator of calcineurin 2
ILMN_3291709	1	0.146	-1.79399	-37.7	-398.788
ILMN_2066756	1	0.146	-1.79397	-37.7	-26.1854	NCAPG2	non-SMC condensin II complex, subunit G2
ILMN_3247835	1	0.146	-1.79327	-37.7	-32.0621	PRR32	proline rich 32
ILMN_3238358	1	0.147	-1.79115	-37.7	-16.0673	SCARNA22	small Cajal body-specific RNA 22
ILMN_1770758	1	0.147	-1.79089	-37.7	-2.62541	AKAP6	A kinase (PRKA) anchor protein 6
ILMN_1687533	1	0.147	1.79078	-37.7	33.8789	SEMA4D	sema domain, immunoglobulin domain (Ig), transmembrane domain (TM) and short cytoplasmic domain, (semaphorin) 4D
ILMN_1759008	1	0.147	1.78797	-37.7	97.6184	ZNF689	zinc finger protein 689
ILMN_2331501	1	0.147	-1.78788	-37.7	-1018.29	UBC	ubiquitin C
ILMN_2123431	1	0.147	1.78786	-37.7	21.494	RPS6KC1	ribosomal protein S6 kinase, 52kDa, polypeptide 1
ILMN_3307782	1	0.147	1.78753	-37.7	68.1277	FBXL18	F-box and leucine-rich repeat protein 18
ILMN_1751362	1	0.147	1.78741	-37.7	14.2375	FASTKD1	FAST kinase domains 1
ILMN_1708954	1	0.148	-1.78676	-37.7	-59.2973	GAR1	GAR1 ribonucleoprotein
ILMN_1713147	1	0.148	-1.78578	-37.7	-23.5169	MCRS1	microspherule protein 1
ILMN_2115991	1	0.148	-1.78522	-37.7	-11.3546	TNNT1	troponin T type 1 (skeletal, slow)
ILMN_1775522	1	0.148	1.78496	-37.7	1313.65	MAGED1	melanoma antigen family D, 1
ILMN_1680436	1	0.148	1.78477	-37.7	10.2682	CSHL1	chorionic somatomammotropin hormone-like 1
ILMN_3278132	1	0.148	-1.78472	-37.7	-10.6158
ILMN_1804328	1	0.148	1.78459	-37.7	89.0592	WWP1	WW domain containing E3 ubiquitin protein ligase 1
ILMN_2127624	1	0.148	-1.78368	-37.7	-3.12973	UBE3D	ubiquitin protein ligase E3D
ILMN_1695941	1	0.148	1.78362	-37.7	15.2723	NECAB1	N-terminal EF-hand calcium binding protein 1
ILMN_3178406	1	0.148	1.7829	-37.7	93.1963	KLHL29	kelch-like family member 29
ILMN_3248764	1	0.148	1.78279	-37.7	15.2369	PSMG3-AS1	PSMG3 antisense RNA 1 (head to head)
ILMN_2365595	1	0.148	1.78278	-37.7	63.8885	GMPR2	guanosine monophosphate reductase 2
ILMN_2197247	1	0.148	1.78262	-37.7	57.8237	POLR3A	polymerase (RNA) III (DNA directed) polypeptide A, 155kDa
ILMN_1752895	1	0.148	-1.78253	-37.7	-63.3237	STX8	syntaxin 8
ILMN_2386179	1	0.148	-1.78113	-37.7	-32.7468	ZMYND8	zinc finger, MYND-type containing 8
ILMN_1691181	1	0.148	-1.78109	-37.7	-42.8362	TMX1	thioredoxin-related transmembrane protein 1
ILMN_2072541	1	0.149	1.78106	-37.7	62.9866	RAB11FIP2	RAB11 family interacting protein 2 (class I)
ILMN_3285611	1	0.149	-1.78085	-37.7	-41.8861
ILMN_1653828	1	0.149	1.78003	-37.7	56.8829	CHFR	checkpoint with forkhead and ring finger domains, E3 ubiquitin protein ligase
ILMN_3244611	1	0.149	1.77995	-37.7	21.8346
ILMN_3185092	1	0.149	-1.77994	-37.7	-19.2225
ILMN_1786242	1	0.149	-1.77942	-37.7	-328.662
ILMN_1701386	1	0.149	1.7793	-37.7	49.9915	STRADB	STE20-related kinase adaptor beta
ILMN_1710885	1	0.149	-1.77927	-37.7	-578.456
ILMN_2407434	1	0.149	1.77857	-37.7	13.2275	DCLK2	doublecortin-like kinase 2
ILMN_2327090	1	0.149	-1.77818	-37.7	-48.531	MAEA	macrophage erythroblast attacher
ILMN_1810324	1	0.149	-1.77725	-37.7	-10.5971	SGCB	sarcoglycan, beta (43kDa dystrophin-associated glycoprotein)
ILMN_1718537	1	0.149	1.77721	-37.7	127.253	HPS6	Hermansky-Pudlak syndrome 6
ILMN_1904785	1	0.149	-1.77686	-37.7	-21.2743
ILMN_1769783	1	0.15	1.77534	-37.7	26.1083	ZDHHC2	zinc finger, DHHC-type containing 2
ILMN_1745513	1	0.15	-1.77444	-37.7	-11.4469	MCAT	malonyl CoA:ACP acyltransferase (mitochondrial)
ILMN_1702541	1	0.15	-1.77326	-37.7	-11.5799	NSRP1	nuclear speckle splicing regulatory protein 1
ILMN_1676411	1	0.15	-1.77325	-37.7	-13.7972	PMS2L2	postmeiotic segregation increased 2-like 2 pseudogene
ILMN_1789500	1	0.15	1.77324	-37.7	34.7475
ILMN_3276209	1	0.15	-1.77302	-37.7	-365.188
ILMN_2378952	1	0.15	-1.77279	-37.7	-258.181	GPX4	glutathione peroxidase 4
ILMN_3204275	1	0.15	-1.77234	-37.7	-56.669
ILMN_1798177	1	0.15	-1.77056	-37.7	-38.4986	CHURC1	churchill domain containing 1
ILMN_2089340	1	0.15	-1.77053	-37.7	-25.7726	FAM127B	family with sequence similarity 127, member B
ILMN_1711368	1	0.15	1.77052	-37.7	25.6988	TRAPPC9	trafficking protein particle complex 9
ILMN_1691294	1	0.15	-1.77043	-37.7	-13.6128	CTBP2	C-terminal binding protein 2
ILMN_2370685	1	0.151	-1.7695	-37.7	-22.1623	C6orf1	chromosome 6 open reading frame 1
ILMN_1666976	1	0.151	1.76864	-37.7	693.291	PLD3	phospholipase D family, member 3
ILMN_2390114	1	0.151	1.76725	-37.7	41.7237
ILMN_2133638	1	0.151	-1.76716	-37.7	-31.5026	CTDNEP1	CTD nuclear envelope phosphatase 1
ILMN_2053103	1	0.151	1.76679	-37.7	13.3778	SLC40A1	solute carrier family 40 (iron-regulated transporter), member 1
ILMN_1792176	1	0.151	-1.76669	-37.7	-21.5647	TADA3	transcriptional adaptor 3
ILMN_1797964	1	0.151	-1.76654	-37.7	-133.467	ARL6IP6	ADP-ribosylation factor-like 6 interacting protein 6
ILMN_1693333	1	0.151	1.76595	-37.7	9.79937	TMEM19	transmembrane protein 19
ILMN_2400583	1	0.151	1.76559	-37.7	21.6713	USP9X	ubiquitin specific peptidase 9, X-linked
ILMN_1773763	1	0.151	-1.76518	-37.7	-44.757	MTA2	metastasis associated 1 family, member 2
ILMN_1801905	1	0.151	-1.76465	-37.7	-8.25196	ATG4D	autophagy related 4D, cysteine peptidase
ILMN_3291413	1	0.152	-1.76363	-37.7	-55.8241
ILMN_1724811	1	0.152	1.76362	-37.7	7.60457	PARN	poly(A)-specific ribonuclease
ILMN_2375599	1	0.152	-1.76356	-37.7	-45.2743	RNH1	ribonuclease/angiogenin inhibitor 1
ILMN_1701832	1	0.152	-1.76319	-37.7	-515.801	RPL19	ribosomal protein L19
ILMN_1682812	1	0.152	-1.76257	-37.7	-37.0549	C21orf33	chromosome 21 open reading frame 33
ILMN_1793732	1	0.152	-1.76242	-37.7	-27.4412	FARS2	phenylalanyl-tRNA synthetase 2, mitochondrial
ILMN_2169983	1	0.152	1.76229	-37.7	31.1671	ATAD1	ATPase family, AAA domain containing 1
ILMN_1713285	1	0.152	-1.76224	-37.7	-10.6386	NAPA	N-ethylmaleimide-sensitive factor attachment protein, alpha
ILMN_3295847	1	0.152	-1.76202	-37.7	-449.038
ILMN_1863284	1	0.152	-1.7613	-37.7	-8.03168
ILMN_2117987	1	0.152	1.76114	-37.7	65.199	TFDP1	transcription factor Dp-1
ILMN_1680774	1	0.152	1.76113	-37.7	547.976
ILMN_3251686	1	0.152	1.76026	-37.7	14.9302	UBTD2	ubiquitin domain containing 2
ILMN_3280020	1	0.152	-1.76002	-37.7	-164.244
ILMN_1812031	1	0.152	1.75996	-37.7	307.459	PALM	paralemmin
ILMN_1672961	1	0.152	-1.75976	-37.7	-760.156
ILMN_1702198	1	0.153	-1.75841	-37.7	-43.6424
ILMN_2375484	1	0.153	1.7582	-37.7	27.8704	CPEB2	cytoplasmic polyadenylation element binding protein 2
ILMN_1701169	1	0.153	-1.75766	-37.7	-15.9386	HP1BP3	heterochromatin protein 1, binding protein 3
ILMN_1663080	1	0.153	-1.75755	-37.7	-277.993	LFNG	LFNG O-fucosylpeptide 3-beta-N-acetylglucosaminyltransferase
ILMN_1690282	1	0.153	-1.75727	-37.7	-49.6048	CRADD	CASP2 and RIPK1 domain containing adaptor with death domain
ILMN_1789596	1	0.153	1.7563	-37.7	10.8061	ETV6	ets variant 6
ILMN_1668507	1	0.153	1.75605	-37.7	59.518	DDAH1	dimethylarginine dimethylaminohydrolase 1
ILMN_1667319	1	0.153	1.75547	-37.7	38.9263	LPPR2	lipid phosphate phosphatase-related protein type 2
ILMN_3198247	1	0.153	-1.75456	-37.7	-300.548
ILMN_1803510	1	0.153	1.7536	-37.7	20.0677
ILMN_2369286	1	0.153	-1.7534	-37.7	-33.1675	NME7	NME/NM23 family member 7
ILMN_1752340	1	0.153	-1.75318	-37.7	-127.749	ARF5	ADP-ribosylation factor 5
ILMN_1877912	1	0.154	-1.75219	-37.7	-9.03732
ILMN_1657145	1	0.154	1.75124	-37.7	28.4182	MEOX1	mesenchyme homeobox 1
ILMN_2338268	1	0.154	1.75095	-37.7	4.17224
ILMN_1759549	1	0.154	1.74965	-37.7	31.3077	SRGAP2	SLIT-ROBO Rho GTPase activating protein 2
ILMN_1815812	1	0.154	1.74944	-37.7	4.32745	CDIP1	cell death-inducing p53 target 1
ILMN_1671791	1	0.154	1.74803	-37.7	50.9054	PCK2	phosphoenolpyruvate carboxykinase 2 (mitochondrial)
ILMN_1682495	1	0.154	-1.74775	-37.7	-41.5686	FOXP1	forkhead box P1
ILMN_1876924	1	0.155	1.74679	-37.7	52.4918	WNK1	WNK lysine deficient protein kinase 1
ILMN_1795344	1	0.155	1.74673	-37.7	49.8631	GOLIM4	golgi integral membrane protein 4
ILMN_1701289	1	0.155	-1.74646	-37.7	-46.6001	LOC146880	Rho GTPase activating protein 27 pseudogene
ILMN_1809347	1	0.155	-1.7462	-37.7	-748.158
ILMN_1662334	1	0.155	1.74612	-37.7	41.9599	DNAJA3	DnaJ (Hsp40) homolog, subfamily A, member 3
ILMN_2342033	1	0.155	1.74598	-37.7	73.6252
ILMN_1745785	1	0.155	1.74545	-37.7	16.2837	NR2F2	nuclear receptor subfamily 2, group F, member 2
ILMN_1799814	1	0.155	-1.74491	-37.7	-56.8983	SNRNP40	small nuclear ribonucleoprotein 40kDa (U5)
ILMN_1686367	1	0.155	1.7448	-37.7	546.014	HSPA8	heat shock 70kDa protein 8
ILMN_1714082	1	0.155	-1.74431	-37.7	-103.443	CMAS	cytidine monophosphate N-acetylneuraminic acid synthetase
ILMN_2117171	1	0.155	1.74406	-37.7	94.6357	LMO4	LIM domain only 4
ILMN_2290007	1	0.155	-1.74371	-37.7	-23.9938	NELFB	negative elongation factor complex member B
ILMN_1711189	1	0.155	-1.74361	-37.7	-31.6679	EXOSC10	exosome component 10
ILMN_3183517	1	0.155	-1.74305	-37.7	-16.0902
ILMN_1664826	1	0.155	1.74276	-37.7	35.2088	FBXO33	F-box protein 33
ILMN_1706238	1	0.156	-1.74141	-37.7	-146.012	CSE1L	CSE1 chromosome segregation 1-like (yeast)
ILMN_3247578	1	0.156	1.7405	-37.7	64.7099	FAT1	FAT atypical cadherin 1
ILMN_1730260	1	0.156	-1.74013	-37.7	-39.493	N6AMT2	N-6 adenine-specific DNA methyltransferase 2 (putative)
ILMN_1671004	1	0.156	-1.73955	-37.7	-11.2785	POLG2	polymerase (DNA directed), gamma 2, accessory subunit
ILMN_1798804	1	0.156	1.73924	-37.7	78.2441	SRPK1	SRSF protein kinase 1
ILMN_1682930	1	0.156	1.7391	-37.7	49.2027	SIPA1	signal-induced proliferation-associated 1
ILMN_1810514	1	0.156	1.73883	-37.7	82.6884	SLC25A44	solute carrier family 25, member 44
ILMN_1683250	1	0.156	-1.73879	-37.7	-5.21725
ILMN_1658579	1	0.156	-1.73866	-37.7	-37.9991
ILMN_1679044	1	0.156	-1.73846	-37.7	-8.01957
ILMN_2154603	1	0.156	-1.73838	-37.7	-36.7843	ZNF830	zinc finger protein 830
ILMN_1759563	1	0.156	1.73733	-37.7	90.2927	NRIP3	nuclear receptor interacting protein 3
ILMN_1669607	1	0.156	-1.73721	-37.7	-7.71938	PHKG2	phosphorylase kinase, gamma 2 (testis)
ILMN_1702683	1	0.156	1.73719	-37.7	8.91493	SLC33A1	solute carrier family 33 (acetyl-CoA transporter), member 1
ILMN_2380946	1	0.156	1.73663	-37.7	1090.45	EIF4G2	eukaryotic translation initiation factor 4 gamma, 2
ILMN_1682098	1	0.156	-1.73662	-37.7	-191.984	PSMA4	proteasome (prosome, macropain) subunit, alpha type, 4
ILMN_1783156	1	0.157	1.7358	-37.7	17.9005
ILMN_1764826	1	0.157	1.73572	-37.7	11.9093	TFE3	transcription factor binding to IGHM enhancer 3
ILMN_1706764	1	0.157	1.73548	-37.7	16.0856	GOLPH3L	golgi phosphoprotein 3-like
ILMN_1801605	1	0.157	1.73485	-37.7	25.022	BIRC6	baculoviral IAP repeat containing 6
ILMN_1704672	1	0.157	-1.73476	-37.7	-103.079	NABP2	nucleic acid binding protein 2
ILMN_1732705	1	0.157	1.73471	-37.7	257.365	HCFC1	host cell factor C1
ILMN_1695962	1	0.157	1.73359	-37.7	96.7506	SLC12A9	solute carrier family 12, member 9
ILMN_1729980	1	0.157	1.73325	-37.7	62.4948	RNF216	ring finger protein 216
ILMN_2167805	1	0.157	1.73295	-37.7	41.4716	LUM	lumican
ILMN_3301168	1	0.157	-1.73258	-37.7	-12.2868
ILMN_1786789	1	0.157	1.73219	-37.7	29.0376	FAM102B	family with sequence similarity 102, member B
ILMN_1740351	1	0.157	1.73104	-37.7	219.094	IST1	increased sodium tolerance 1 homolog (yeast)
ILMN_3283664	1	0.158	-1.73101	-37.7	-151.037
ILMN_2220283	1	0.158	-1.73099	-37.7	-554.199	HNRNPA1P10	heterogeneous nuclear ribonucleoprotein A1 pseudogene 10
ILMN_1692896	1	0.158	1.73018	-37.7	9.46439	JMJD4	jumonji domain containing 4
ILMN_2048607	1	0.158	1.73012	-37.7	99.2796	ANKRD9	ankyrin repeat domain 9
ILMN_1718832	1	0.158	1.73002	-37.7	22.3964	SPHAR	S-phase response (cyclin related)
ILMN_3188005	1	0.158	-1.72993	-37.7	-11.9436
ILMN_2411236	1	0.158	1.72948	-37.7	139.596	NRCAM	neuronal cell adhesion molecule
ILMN_3177532	1	0.158	-1.72872	-37.7	-25.3763	CECR5-AS1	CECR5 antisense RNA 1
ILMN_1700276	1	0.158	-1.72842	-37.7	-36.7084	JKAMP	JNK1/MAPK8-associated membrane protein
ILMN_1669553	1	0.158	-1.72813	-37.7	-78.6657	UBE2E3	ubiquitin-conjugating enzyme E2E 3
ILMN_1695491	1	0.158	-1.72785	-37.7	-29.9016	WDYHV1	WDYHV motif containing 1
ILMN_1703617	1	0.158	-1.72775	-37.7	-44.8752	AHSA1	AHA1, activator of heat shock 90kDa protein ATPase homolog 1 (yeast)
ILMN_2324574	1	0.158	1.72747	-37.7	77.5225	RALGAPA1	Ral GTPase activating protein, alpha subunit 1 (catalytic)
ILMN_1669206	1	0.158	1.72739	-37.7	163.211	CNOT1	CCR4-NOT transcription complex, subunit 1
ILMN_1722769	1	0.158	-1.72723	-37.7	-13.1163	UNG	uracil-DNA glycosylase
ILMN_1784299	1	0.158	-1.72719	-37.7	-261.86	C19orf43	chromosome 19 open reading frame 43
ILMN_3234089	1	0.158	1.72706	-37.7	13.3231	N4BP2L2	NEDD4 binding protein 2-like 2
ILMN_3226301	1	0.158	-1.72699	-37.7	-7.14692
ILMN_1685567	1	0.158	1.72696	-37.7	13.5174	TGDS	TDP-glucose 4,6-dehydratase
ILMN_1770742	1	0.158	-1.72677	-37.7	-21.772	TMEM55B	transmembrane protein 55B
ILMN_2089902	1	0.158	1.72658	-37.7	22.6706	NUS1	nuclear undecaprenyl pyrophosphate synthase 1 homolog (S. cerevisiae)
ILMN_1803094	1	0.158	1.72645	-37.7	21.312	PDGFD	platelet derived growth factor D
ILMN_1687359	1	0.158	-1.72602	-37.7	-38.7807	MRPS23	mitochondrial ribosomal protein S23
ILMN_2224031	1	0.159	-1.72358	-37.8	-98.4441	CETN3	centrin, EF-hand protein, 3
ILMN_1789224	1	0.159	1.72353	-37.8	12.2947	MAP9	microtubule-associated protein 9
ILMN_1803194	1	0.159	1.72336	-37.8	110.938	GALK1	galactokinase 1
ILMN_1780769	1	0.159	-1.72315	-37.8	-275.995	TUBB4B	tubulin, beta 4B class IVb
ILMN_1804955	1	0.159	1.72311	-37.8	21.385	CTSF	cathepsin F
ILMN_1720287	1	0.159	1.72296	-37.8	91.6399	E4F1	E4F transcription factor 1
ILMN_3227563	1	0.159	-1.72276	-37.8	-109.817
ILMN_3231944	1	0.159	1.7226	-37.8	635.223
ILMN_1714730	1	0.159	-1.72247	-37.8	-509.662
ILMN_2174341	1	0.159	1.72222	-37.8	49.9784	GPR83	G protein-coupled receptor 83
ILMN_1680501	1	0.159	-1.72212	-37.8	-44.5381	GTF2IRD2B	GTF2I repeat domain containing 2B
ILMN_1870658	1	0.159	-1.72202	-37.8	-25.9975	TMED4	transmembrane emp24 protein transport domain containing 4
ILMN_1715416	1	0.159	-1.72186	-37.8	-8.47775	NUP188	nucleoporin 188kDa
ILMN_1699859	1	0.159	-1.7218	-37.8	-42.388	GNPAT	glyceronephosphate O-acyltransferase
ILMN_2120210	1	0.159	1.72146	-37.8	162.834	RCAN2	regulator of calcineurin 2
ILMN_1684440	1	0.159	1.72103	-37.8	7.24209	PXN	paxillin
ILMN_2331636	1	0.16	1.7191	-37.8	74.3391	ACACA	acetyl-CoA carboxylase alpha
ILMN_1788783	1	0.16	1.71816	-37.8	30.3212	TRAM2	translocation associated membrane protein 2
ILMN_2191929	1	0.16	-1.71776	-37.8	-22.4766	FAM206A	family with sequence similarity 206, member A
ILMN_1751079	1	0.16	1.71694	-37.8	61.2925	TAP1	transporter 1, ATP-binding cassette, sub-family B (MDR/TAP)
ILMN_1763641	1	0.16	1.71628	-37.8	27.8523	ZNF614	zinc finger protein 614
ILMN_3200661	1	0.16	-1.71608	-37.8	-770.913
ILMN_1772329	1	0.161	-1.71486	-37.8	-45.6713	LRRFIP2	leucine rich repeat (in FLII) interacting protein 2
ILMN_1781795	1	0.161	-1.71471	-37.8	-427.304	ERH	enhancer of rudimentary homolog (Drosophila)
ILMN_1659544	1	0.161	1.7144	-37.8	78.3499	STX3	syntaxin 3
ILMN_1724544	1	0.161	1.71392	-37.8	141.452	PPP4R1	protein phosphatase 4, regulatory subunit 1
ILMN_1770425	1	0.161	-1.71379	-37.8	-20.9207	CDIPT	CDP-diacylglycerol--inositol 3-phosphatidyltransferase
ILMN_2323944	1	0.161	-1.71356	-37.8	-63.2833	FAM110A	family with sequence similarity 110, member A
ILMN_1745172	1	0.161	-1.71344	-37.8	-248.132	ILF2	interleukin enhancer binding factor 2
ILMN_3232219	1	0.161	-1.71322	-37.8	-47.4977
ILMN_1669674	1	0.161	-1.70976	-37.8	-25.8605	CNPY3	canopy FGF signaling regulator 3
ILMN_1740493	1	0.162	1.70777	-37.8	11.1551	TRAF5	TNF receptor-associated factor 5
ILMN_1742163	1	0.162	1.70745	-37.8	1128.98
ILMN_2091375	1	0.162	1.70599	-37.8	12.6706	KRCC1	lysine-rich coiled-coil 1
ILMN_2287888	1	0.162	-1.70566	-37.8	-59.5855	PSMC4	proteasome (prosome, macropain) 26S subunit, ATPase, 4
ILMN_1691575	1	0.162	-1.70538	-37.8	-45.7909	SNX2	sorting nexin 2
ILMN_1749109	1	0.162	1.70489	-37.8	1430.45	PSAP	prosaposin
ILMN_3191227	1	0.163	-1.70414	-37.8	-33.5228
ILMN_1806733	1	0.163	1.70406	-37.8	551.942	COL18A1	collagen, type XVIII, alpha 1
ILMN_1705261	1	0.163	1.70387	-37.8	95.1837	CAPN1	calpain 1, (mu/I) large subunit
ILMN_2139761	1	0.163	1.70345	-37.8	157.435	LIMCH1	LIM and calponin homology domains 1
ILMN_3285198	1	0.163	-1.70307	-37.8	-364.398
ILMN_2157219	1	0.163	1.70235	-37.8	17.3798	AASS	aminoadipate-semialdehyde synthase
ILMN_2196569	1	0.163	1.70195	-37.8	111.688	NUP93	nucleoporin 93kDa
ILMN_1715324	1	0.163	-1.70113	-37.8	-58.3135	HSD17B8	hydroxysteroid (17-beta) dehydrogenase 8
ILMN_2319344	1	0.163	-1.70017	-37.8	-265.744	APEX1	APEX nuclease (multifunctional DNA repair enzyme) 1
ILMN_1752435	1	0.163	-1.69968	-37.8	-22.5627	SEC22C	SEC22 vesicle trafficking protein homolog C (S. cerevisiae)
ILMN_1797530	1	0.163	-1.69959	-37.8	-50.5053	CHCHD5	coiled-coil-helix-coiled-coil-helix domain containing 5
ILMN_1770653	1	0.163	1.69953	-37.8	5.51976	MAL2	mal, T-cell differentiation protein 2 (gene/pseudogene)
ILMN_3244929	1	0.164	1.69826	-37.8	102.842
ILMN_1697024	1	0.164	1.69823	-37.8	24.8258	STYX	serine/threonine/tyrosine interacting protein
ILMN_1664466	1	0.164	1.69772	-37.8	201.263	KLHL9	kelch-like family member 9
ILMN_1702526	1	0.164	-1.69769	-37.8	-12.6684	ADPRM	ADP-ribose/CDP-alcohol diphosphatase, manganese-dependent
ILMN_1654916	1	0.164	1.69725	-37.8	13.6896	KIF7	kinesin family member 7
ILMN_1694840	1	0.164	1.69684	-37.8	108.476	MATN2	matrilin 2
ILMN_1654445	1	0.164	-1.69629	-37.8	-62.6864
ILMN_1742074	1	0.164	1.69587	-37.8	39.734	C8orf76	chromosome 8 open reading frame 76
ILMN_1724052	1	0.164	-1.69544	-37.8	-32.9086
ILMN_3308813	1	0.164	-1.69502	-37.8	-5.53506	MIR599	microRNA 599
ILMN_1776094	1	0.164	1.69491	-37.8	24.6771	PPCS	phosphopantothenoylcysteine synthetase
ILMN_3235718	1	0.164	-1.69469	-37.8	-4.09749	GUSBP11	glucuronidase, beta pseudogene 11
ILMN_3238353	1	0.164	-1.69444	-37.8	-15.7491
ILMN_1799614	1	0.165	1.69411	-37.8	65.2967	PNPLA6	patatin-like phospholipase domain containing 6
ILMN_1704094	1	0.165	-1.69402	-37.8	-262.907	PSMA6	proteasome (prosome, macropain) subunit, alpha type, 6
ILMN_3255971	1	0.165	-1.69385	-37.8	-24.6841
ILMN_1815495	1	0.165	1.69364	-37.8	3.15056
ILMN_1781691	1	0.165	1.6936	-37.8	82.8313	TRAK2	trafficking protein, kinesin binding 2
ILMN_2392472	1	0.165	-1.69305	-37.8	-43.7957	CENPA	centromere protein A
ILMN_1814156	1	0.165	-1.69299	-37.8	-585.187	PSMB7	proteasome (prosome, macropain) subunit, beta type, 7
ILMN_1811029	1	0.165	1.69293	-37.8	8.66484	TLK1	tousled-like kinase 1
ILMN_3283015	1	0.165	-1.6927	-37.8	-59.0836
ILMN_1661917	1	0.165	-1.69264	-37.8	-1116.74
ILMN_3180196	1	0.165	-1.69182	-37.8	-35.4558
ILMN_1717154	1	0.165	1.69151	-37.8	12.2929	AQR	aquarius intron-binding spliceosomal factor
ILMN_3240838	1	0.165	-1.69137	-37.8	-331.756	SLC25A6	solute carrier family 25 (mitochondrial carrier; adenine nucleotide translocator), member 6
ILMN_3289650	1	0.165	-1.69103	-37.8	-158.984
ILMN_1730568	1	0.165	1.69041	-37.8	61.5982	ZDHHC7	zinc finger, DHHC-type containing 7
ILMN_2337336	1	0.165	-1.68987	-37.8	-14.0548	PVRL2	poliovirus receptor-related 2 (herpesvirus entry mediator B)
ILMN_1754501	1	0.165	-1.68902	-37.8	-18.5809	C2orf74	chromosome 2 open reading frame 74
ILMN_3263225	1	0.166	-1.68877	-37.8	-18.2093
ILMN_2288232	1	0.166	1.68858	-37.8	26.9378	PHKB	phosphorylase kinase, beta
ILMN_1714401	1	0.166	1.68813	-37.8	106.529	SNX27	sorting nexin family member 27
ILMN_1714848	1	0.166	-1.68717	-37.8	-6.58128	ZNF354A	zinc finger protein 354A
ILMN_1682873	1	0.166	-1.68688	-37.8	-354.58
ILMN_1813277	1	0.166	-1.68505	-37.8	-28.2637	SUPT3H	suppressor of Ty 3 homolog (S. cerevisiae)
ILMN_1723185	1	0.166	-1.68489	-37.8	-78.3383	ELOF1	elongation factor 1 homolog (S. cerevisiae)
ILMN_1653134	1	0.166	1.68489	-37.8	21.8168	CNEP1R1	CTD nuclear envelope phosphatase 1 regulatory subunit 1
ILMN_2328094	1	0.166	1.68446	-37.8	19.6343	DACT1	dishevelled-binding antagonist of beta-catenin 1
ILMN_1794621	1	0.166	-1.68405	-37.8	-26.4868	TMEM132C	transmembrane protein 132C
ILMN_1721457	1	0.167	-1.6826	-37.8	-173.593	RANBP1	RAN binding protein 1
ILMN_1778161	1	0.167	1.68252	-37.8	19.5189	DNAJC25	DnaJ (Hsp40) homolog, subfamily C , member 25
ILMN_1741356	1	0.167	1.68181	-37.8	132.013	PRICKLE1	prickle homolog 1 (Drosophila)
ILMN_1694810	1	0.167	1.68165	-37.8	46.3556	PANX2	pannexin 2
ILMN_3290353	1	0.167	-1.68024	-37.8	-258.559
ILMN_1728057	1	0.167	-1.68007	-37.8	-32.2973	C6orf57	chromosome 6 open reading frame 57
ILMN_2200331	1	0.167	-1.67982	-37.8	-80.818	H2AFX	H2A histone family, member X
ILMN_2292387	1	0.167	1.67979	-37.8	4.95342	TANK	TRAF family member-associated NFKB activator
ILMN_1777564	1	0.167	-1.67963	-37.8	-116.07	MAD2L1	MAD2 mitotic arrest deficient-like 1 (yeast)
ILMN_3245151	1	0.167	1.67946	-37.8	13.4742	URB1	URB1 ribosome biogenesis 1 homolog (S. cerevisiae)
ILMN_1686889	1	0.167	1.67918	-37.8	5.35947	FAM229B	family with sequence similarity 229, member B
ILMN_2113535	1	0.167	1.67896	-37.8	172.756	PCYOX1	prenylcysteine oxidase 1
ILMN_2296057	1	0.168	-1.67873	-37.8	-17.2079	CASP2	caspase 2, apoptosis-related cysteine peptidase
ILMN_1681983	1	0.168	1.67864	-37.8	80.3887	RSPO3	R-spondin 3
ILMN_2294274	1	0.168	1.67827	-37.8	27.4408	S100PBP	S100P binding protein
ILMN_3239621	1	0.168	-1.67807	-37.8	-59.0432	SNRNP27	small nuclear ribonucleoprotein 27kDa (U4/U6.U5)
ILMN_1765044	1	0.168	1.67788	-37.8	11.4731	CUTC	cutC copper transporter
ILMN_1689274	1	0.168	1.67759	-37.8	83.7968	NIPA1	non imprinted in Prader-Willi/Angelman syndrome 1
ILMN_1657483	1	0.168	1.67694	-37.8	43.6941	SEC23B	Sec23 homolog B (S. cerevisiae)
ILMN_1793859	1	0.168	1.67628	-37.8	52.9254	ALDH2	aldehyde dehydrogenase 2 family (mitochondrial)
ILMN_1658821	1	0.168	-1.67597	-37.8	-21.2249	SAMD1	sterile alpha motif domain containing 1
ILMN_1702759	1	0.168	1.675	-37.8	18.063	TMX4	thioredoxin-related transmembrane protein 4
ILMN_2277523	1	0.168	1.67426	-37.8	2.8759	DIP2A	DIP2 disco-interacting protein 2 homolog A (Drosophila)
ILMN_1770044	1	0.168	-1.67413	-37.8	-34.9088	CHRNA5	cholinergic receptor, nicotinic, alpha 5 (neuronal)
ILMN_1684554	1	0.168	1.6741	-37.8	11.1853	COL16A1	collagen, type XVI, alpha 1
ILMN_1743352	1	0.168	-1.67389	-37.8	-28.4966	TBCC	tubulin folding cofactor C
ILMN_3233205	1	0.169	1.67357	-37.8	1.52825	SNHG7	small nucleolar RNA host gene 7 (non-protein coding)
ILMN_2053567	1	0.169	-1.67298	-37.8	-19.3875	FASTKD2	FAST kinase domains 2
ILMN_1667707	1	0.169	1.67256	-37.8	8.6011	SPCS3	signal peptidase complex subunit 3 homolog (S. cerevisiae)
ILMN_3281563	1	0.169	-1.67238	-37.8	-339.222
ILMN_2336609	1	0.169	1.67122	-37.8	24.2532	SYTL2	synaptotagmin-like 2
ILMN_1674908	1	0.169	1.67077	-37.8	76.9998	HOXB5	homeobox B5
ILMN_1705111	1	0.169	1.67028	-37.8	51.652	FNDC3A	fibronectin type III domain containing 3A
ILMN_1748591	1	0.169	-1.66891	-37.8	-774.887	ODC1	ornithine decarboxylase 1
ILMN_1747119	1	0.17	1.66865	-37.8	22.1078
ILMN_2141807	1	0.17	-1.66786	-37.8	-52.0113	KNSTRN	kinetochore-localized astrin/SPAG5 binding protein
ILMN_1712718	1	0.17	-1.66683	-37.8	-5.47509	BPNT1	3'(2'), 5'-bisphosphate nucleotidase 1
ILMN_1784641	1	0.17	-1.66472	-37.8	-449.398	NDUFA3	NADH dehydrogenase (ubiquinone) 1 alpha subcomplex, 3, 9kDa
ILMN_1663723	1	0.17	1.66449	-37.8	4.20787	SLC13A4	solute carrier family 13 (sodium/sulfate symporter), member 4
ILMN_1701006	1	0.17	1.66429	-37.8	6.98474	HEXIM2	hexamethylene bis-acetamide inducible 2
ILMN_2364852	1	0.17	1.66383	-37.8	62.5846	BTN2A1	butyrophilin, subfamily 2, member A1
ILMN_1751016	1	0.17	1.66378	-37.8	8.08704	LONRF2	LON peptidase N-terminal domain and ring finger 2
ILMN_1782611	1	0.171	-1.66301	-37.8	-27.2637
ILMN_1719864	1	0.171	-1.66282	-37.8	-16.8325	PACS2	phosphofurin acidic cluster sorting protein 2
ILMN_3307266	1	0.171	-1.66262	-37.8	-12.0464	PSMC3IP	PSMC3 interacting protein
ILMN_1733690	1	0.171	1.6624	-37.8	27.5044	AKAP7	A kinase (PRKA) anchor protein 7
ILMN_1665135	1	0.171	1.66203	-37.8	6.45825	RBBP6	retinoblastoma binding protein 6
ILMN_1732772	1	0.171	-1.66145	-37.8	-44.5645	PPME1	protein phosphatase methylesterase 1
ILMN_1768867	1	0.171	1.66134	-37.8	51.3703	AP3B1	adaptor-related protein complex 3, beta 1 subunit
ILMN_2087575	1	0.171	1.66101	-37.8	47.7685	ZC3H4	zinc finger CCCH-type containing 4
ILMN_1802553	1	0.171	-1.66064	-37.8	-131.257	MRPS24	mitochondrial ribosomal protein S24
ILMN_3213568	1	0.171	-1.66033	-37.8	-866.359
ILMN_1774330	1	0.171	1.66018	-37.8	118.246	WSCD1	WSC domain containing 1
ILMN_3299804	1	0.171	1.66014	-37.8	20.2429	ZNF638	zinc finger protein 638
ILMN_1656962	1	0.171	-1.65995	-37.8	-831.41
ILMN_1656902	1	0.171	1.65989	-37.8	27.4035	HECTD3	HECT domain containing E3 ubiquitin protein ligase 3
ILMN_1731941	1	0.171	-1.65984	-37.8	-19.7634	APOM	apolipoprotein M
ILMN_2088172	1	0.171	-1.65954	-37.8	-55.6618	POLR2B	polymerase (RNA) II (DNA directed) polypeptide B, 140kDa
ILMN_2399769	1	0.172	-1.65791	-37.8	-304.833	WLS	wntless Wnt ligand secretion mediator
ILMN_1733863	1	0.172	-1.65774	-37.8	-11.9535	UBALD1	UBA-like domain containing 1
ILMN_1705469	1	0.172	-1.65756	-37.8	-32.3347	RDH14	retinol dehydrogenase 14 (all-trans/9-cis/11-cis)
ILMN_1693341	1	0.172	-1.65754	-37.8	-213.574	SNRPN	small nuclear ribonucleoprotein polypeptide N
ILMN_1774028	1	0.172	1.65715	-37.8	29.7246	MTFR1	mitochondrial fission regulator 1
ILMN_1806692	1	0.172	1.65705	-37.8	110.948	HEXB	hexosaminidase B (beta polypeptide)
ILMN_1758943	1	0.172	1.65674	-37.8	55.7794	BRINP3	bone morphogenetic protein/retinoic acid inducible neural-specific 3
ILMN_1739450	1	0.172	1.65658	-37.8	32.1617	NFE2L1	nuclear factor, erythroid 2-like 1
ILMN_1798827	1	0.172	1.65615	-37.8	33.2144	SRBD1	S1 RNA binding domain 1
ILMN_1724699	1	0.172	1.65523	-37.8	16.8173	ACAD8	acyl-CoA dehydrogenase family, member 8
ILMN_3251620	1	0.172	1.65513	-37.8	6.47025	JMY	junction mediating and regulatory protein, p53 cofactor
ILMN_1757084	1	0.172	-1.65467	-37.8	-2.44564
ILMN_1742400	1	0.172	1.65405	-37.8	18.3255	CEP350	centrosomal protein 350kDa
ILMN_1750876	1	0.173	-1.65317	-37.8	-8.56524	SLC4A1AP	solute carrier family 4 (anion exchanger), member 1, adaptor protein
ILMN_1806023	1	0.173	-1.65276	-37.8	-284.908	JUN	jun proto-oncogene
ILMN_1732343	1	0.173	1.65269	-37.8	87.8275	SIK3	SIK family kinase 3
ILMN_1670145	1	0.173	1.65265	-37.8	86.4533	DFNA5	deafness, autosomal dominant 5
ILMN_1688637	1	0.173	-1.65255	-37.8	-16.5199	TMEM198	transmembrane protein 198
ILMN_1746465	1	0.173	-1.65209	-37.8	-146.02	FJX1	four jointed box 1 (Drosophila)
ILMN_1703229	1	0.173	1.65137	-37.8	5.70767	HIATL1	hippocampus abundant transcript-like 1
ILMN_1803925	1	0.173	1.65106	-37.8	6.88748	MTMR3	myotubularin related protein 3
ILMN_3292678	1	0.173	1.65064	-37.8	511.472
ILMN_2367191	1	0.173	-1.65045	-37.8	-178.749
ILMN_1801403	1	0.173	1.64991	-37.8	59.3227	DCUN1D4	DCN1, defective in cullin neddylation 1, domain containing 4
ILMN_3294800	1	0.173	-1.64929	-37.8	-3.71572
ILMN_1678268	1	0.173	1.64924	-37.8	28.7044	VPS8	vacuolar protein sorting 8 homolog (S. cerevisiae)
ILMN_1687495	1	0.173	1.64923	-37.8	19.2509	SLC37A1	solute carrier family 37 (glucose-6-phosphate transporter), member 1
ILMN_1721876	1	0.174	1.6489	-37.8	311.303	TIMP2	TIMP metallopeptidase inhibitor 2
ILMN_2056551	1	0.174	-1.64864	-37.8	-35.81	RBMX2	RNA binding motif protein, X-linked 2
ILMN_1746706	1	0.174	1.6486	-37.8	36.7071
ILMN_1655316	1	0.174	-1.64817	-37.8	-202.979	PSMC6	proteasome (prosome, macropain) 26S subunit, ATPase, 6
ILMN_1691567	1	0.174	1.64768	-37.8	29.7852	GNPDA2	glucosamine-6-phosphate deaminase 2
ILMN_1658902	1	0.174	-1.64758	-37.8	-31.6487	DEAF1	DEAF1 transcription factor
ILMN_3199647	1	0.174	-1.64735	-37.8	-177.01
ILMN_1733305	1	0.174	-1.64685	-37.8	-40.7315	EIF2A	eukaryotic translation initiation factor 2A, 65kDa
ILMN_2182120	1	0.174	-1.64679	-37.8	-111.509	SF3B6	splicing factor 3b, subunit 6, 14kDa
ILMN_1735499	1	0.174	1.64678	-37.8	79.3379	DCBLD2	discoidin, CUB and LCCL domain containing 2
ILMN_1812995	1	0.174	1.64632	-37.8	134.848	CTSL	cathepsin L
ILMN_2330267	1	0.174	-1.64626	-37.8	-27.2624	ABCE1	ATP-binding cassette, sub-family E (OABP), member 1
ILMN_1770824	1	0.174	1.64589	-37.8	13.975	ARHGAP4	Rho GTPase activating protein 4
ILMN_2109156	1	0.174	-1.64579	-37.8	-453.996	RANBP1	RAN binding protein 1
ILMN_1667857	1	0.174	1.64573	-37.8	24.483	RITA1	RBPJ interacting and tubulin associated 1
ILMN_3229052	1	0.174	1.64565	-37.8	1.9069
ILMN_1732555	1	0.174	1.64468	-37.8	9.13153	B4GALT6	UDP-Gal:betaGlcNAc beta 1,4- galactosyltransferase, polypeptide 6
ILMN_2344047	1	0.174	1.64467	-37.8	26.2271	ZNF398	zinc finger protein 398
ILMN_2355463	1	0.174	1.64442	-37.8	13.0693	CYFIP1	cytoplasmic FMR1 interacting protein 1
ILMN_1732767	1	0.174	-1.64436	-37.8	-13.9264	PSMD9	proteasome (prosome, macropain) 26S subunit, non-ATPase, 9
ILMN_1724671	1	0.175	-1.64349	-37.8	-24.9932	MAP6	microtubule-associated protein 6
ILMN_1717477	1	0.175	-1.64337	-37.8	-83.951	PSD3	pleckstrin and Sec7 domain containing 3
ILMN_1652638	1	0.175	1.64336	-37.8	10.8336	LRRC58	leucine rich repeat containing 58
ILMN_1722674	1	0.175	-1.64293	-37.9	-6.59419
ILMN_1744126	1	0.175	-1.64257	-37.9	-6.98968
ILMN_1752947	1	0.175	1.64254	-37.9	57.3334	COPRS	coordinator of PRMT5, differentiation stimulator
ILMN_1728024	1	0.175	-1.64158	-37.9	-26.5946	TUBG1	tubulin, gamma 1
ILMN_2160727	1	0.175	1.64141	-37.9	8.38177	CYTH3	cytohesin 3
ILMN_2411282	1	0.175	1.64117	-37.9	138.501	QSOX1	quiescin Q6 sulfhydryl oxidase 1
ILMN_3284584	1	0.175	-1.64087	-37.9	-546.223
ILMN_2384536	1	0.175	-1.64086	-37.9	-30.8551	ECI2	enoyl-CoA delta isomerase 2
ILMN_1685886	1	0.175	1.64003	-37.9	15.3011	MAPK4	mitogen-activated protein kinase 4
ILMN_2374683	1	0.175	-1.63991	-37.9	-14.9834	PTPN13	protein tyrosine phosphatase, non-receptor type 13 (APO-1/CD95 (Fas)-associated phosphatase)
ILMN_1800164	1	0.175	1.63951	-37.9	45.3075	PPFIA1	protein tyrosine phosphatase, receptor type, f polypeptide (PTPRF), interacting protein (liprin), alpha 1
ILMN_1742705	1	0.175	1.63945	-37.9	14.1247	SLC39A11	solute carrier family 39, member 11
ILMN_1786852	1	0.176	-1.63664	-37.9	-9.72403	ZCCHC3	zinc finger, CCHC domain containing 3
ILMN_1880784	1	0.176	-1.6362	-37.9	-8.33878
ILMN_1712560	1	0.176	-1.63611	-37.9	-12.6597	SF1	splicing factor 1
ILMN_2219712	1	0.176	-1.63604	-37.9	-326.897	HMGB2	high mobility group box 2
ILMN_2336280	1	0.176	-1.63581	-37.9	-23.2289	QKI	QKI, KH domain containing, RNA binding
ILMN_1733807	1	0.176	-1.63533	-37.9	-5.34013	IGF2BP1	insulin-like growth factor 2 mRNA binding protein 1
ILMN_2182482	1	0.176	1.63523	-37.9	1877.78	SHCBP1	SHC SH2-domain binding protein 1
ILMN_2174884	1	0.176	-1.63509	-37.9	-29.945	XPO7	exportin 7
ILMN_1801600	1	0.176	1.63487	-37.9	20.475	CCDC97	coiled-coil domain containing 97
ILMN_2186482	1	0.176	1.63464	-37.9	54.3221	TMED7	transmembrane emp24 protein transport domain containing 7
ILMN_2103295	1	0.177	-1.63308	-37.9	-243.76	NSA2	NSA2 ribosome biogenesis homolog (S. cerevisiae)
ILMN_1773002	1	0.177	-1.63255	-37.9	-66.8706
ILMN_1720745	1	0.177	-1.62998	-37.9	-1685.15
ILMN_1701269	1	0.178	-1.62853	-37.9	-174.652	ATP5C1	ATP synthase, H+ transporting, mitochondrial F1 complex, gamma polypeptide 1
ILMN_1660869	1	0.178	-1.62774	-37.9	-31.8206
ILMN_2359456	1	0.178	-1.6271	-37.9	-94.6527	ERGIC3	ERGIC and golgi 3
ILMN_2396648	1	0.178	-1.627	-37.9	-136.618	EXOSC1	exosome component 1
ILMN_1734428	1	0.178	-1.62656	-37.9	-20.3788	LSM12	LSM12 homolog (S. cerevisiae)
ILMN_1828967	1	0.178	1.62578	-37.9	3.98803
ILMN_1800739	1	0.179	1.62475	-37.9	180.226	SPINT2	serine peptidase inhibitor, Kunitz type, 2
ILMN_1777906	1	0.179	1.62419	-37.9	660.171	MAP7D1	MAP7 domain containing 1
ILMN_1773427	1	0.179	1.62416	-37.9	0.97879	KANK1	KN motif and ankyrin repeat domains 1
ILMN_1739297	1	0.179	1.624	-37.9	8.30624	GALNT4	polypeptide N-acetylgalactosaminyltransferase 4
ILMN_1763198	1	0.179	1.62341	-37.9	13.7582	STAT6	signal transducer and activator of transcription 6, interleukin-4 induced
ILMN_2368597	1	0.179	-1.62323	-37.9	-12.3419	SMG7	SMG7 nonsense mediated mRNA decay factor
ILMN_1778985	1	0.179	1.62306	-37.9	20.9312	PRMT9	protein arginine methyltransferase 9
ILMN_2169439	1	0.179	1.62225	-37.9	52.9399	ITGAV	integrin, alpha V
ILMN_1669102	1	0.179	-1.62187	-37.9	-19.3611	ATP5G2	ATP synthase, H+ transporting, mitochondrial Fo complex, subunit C2 (subunit 9)
ILMN_1660305	1	0.179	1.6215	-37.9	20.5431	PDE12	phosphodiesterase 12
ILMN_2296697	1	0.179	1.62141	-37.9	1.65194	MAP3K3	mitogen-activated protein kinase kinase kinase 3
ILMN_2153280	1	0.179	1.62105	-37.9	47.0335	EMC1	ER membrane protein complex subunit 1
ILMN_1701696	1	0.18	-1.61986	-37.9	-427.318
ILMN_1714473	1	0.18	1.61959	-37.9	12.9333	ZNF436	zinc finger protein 436
ILMN_2044085	1	0.18	-1.6187	-37.9	-30.0807	RQCD1	RCD1 required for cell differentiation1 homolog (S. pombe)
ILMN_1701247	1	0.18	-1.61774	-37.9	-22.418
ILMN_2385672	1	0.18	-1.61744	-37.9	-14.3864	ELN	elastin
ILMN_1749466	1	0.18	1.61722	-37.9	226.855	VAT1L	vesicle amine transport 1-like
ILMN_2395389	1	0.18	-1.61721	-37.9	-108.21	PSMC4	proteasome (prosome, macropain) 26S subunit, ATPase, 4
ILMN_2044027	1	0.18	-1.61631	-37.9	-38.4394
ILMN_1651799	1	0.18	1.61579	-37.9	231.04	SLC38A2	solute carrier family 38, member 2
ILMN_2123730	1	0.181	1.61539	-37.9	12.0863	TBC1D22B	TBC1 domain family, member 22B
ILMN_1736481	1	0.181	-1.61506	-37.9	-39.1387	SECISBP2	SECIS binding protein 2
ILMN_1801377	1	0.181	1.61436	-37.9	95.9803	SLC29A4	solute carrier family 29 (equilibrative nucleoside transporter), member 4
ILMN_1661799	1	0.181	-1.61409	-37.9	-122.158	HIGD1A	HIG1 hypoxia inducible domain family, member 1A
ILMN_1687036	1	0.181	-1.61398	-37.9	-22.7722	MRPL47	mitochondrial ribosomal protein L47
ILMN_1776105	1	0.181	-1.61382	-37.9	-38.2584	PSPH	phosphoserine phosphatase
ILMN_2206098	1	0.181	1.61364	-37.9	12.523	ATG10	autophagy related 10
ILMN_1746579	1	0.181	1.61292	-37.9	34.0729	UBE2O	ubiquitin-conjugating enzyme E2O
ILMN_1692394	1	0.181	1.6125	-37.9	26.6928	KIAA1024	KIAA1024
ILMN_1808938	1	0.181	-1.61249	-37.9	-76.4466	PIGF	phosphatidylinositol glycan anchor biosynthesis, class F
ILMN_1661593	1	0.181	-1.6124	-37.9	-24.4869	TVP23B	trans-golgi network vesicle protein 23 homolog B (S. cerevisiae)
ILMN_1727704	1	0.181	-1.61238	-37.9	-8.01248	LRRC29	leucine rich repeat containing 29
ILMN_1725121	1	0.181	1.61216	-37.9	113.571	XPO1	exportin 1
ILMN_1785179	1	0.181	-1.61188	-37.9	-60.2289	UBE2G2	ubiquitin-conjugating enzyme E2G 2
ILMN_2278235	1	0.182	-1.61086	-37.9	-30.0486	CTBP1	C-terminal binding protein 1
ILMN_1672004	1	0.182	-1.61047	-37.9	-63.1971	TOB1	transducer of ERBB2, 1
ILMN_1772296	1	0.182	1.6103	-37.9	8.19998
ILMN_1791067	1	0.182	1.60964	-37.9	38.0707	TESK1	testis-specific kinase 1
ILMN_1785177	1	0.182	-1.60962	-37.9	-6.44196	DNAJC14	DnaJ (Hsp40) homolog, subfamily C, member 14
ILMN_1741406	1	0.182	1.60946	-37.9	27.4743	HOOK1	hook microtubule-tethering protein 1
ILMN_1736939	1	0.182	1.60933	-37.9	56.493	UGCG	UDP-glucose ceramide glucosyltransferase
ILMN_1710979	1	0.182	-1.60917	-37.9	-12.9485	ANKRD39	ankyrin repeat domain 39
ILMN_1779852	1	0.182	1.60899	-37.9	33.7155
ILMN_1736562	1	0.182	1.60881	-37.9	31.2068	TRIM39	tripartite motif containing 39
ILMN_1726729	1	0.182	-1.60843	-37.9	-8.72452	C2orf76	chromosome 2 open reading frame 76
ILMN_2149935	1	0.182	1.60807	-37.9	12.6782	CC2D1B	coiled-coil and C2 domain containing 1B
ILMN_1665492	1	0.182	1.6079	-37.9	18.0149	SORCS1	sortilin-related VPS10 domain containing receptor 1
ILMN_1865056	1	0.182	-1.60784	-37.9	-49.3192	LINC01315	long intergenic non-protein coding RNA 1315
ILMN_2333367	1	0.182	-1.60771	-37.9	-84.3893	FKBP1A	FK506 binding protein 1A, 12kDa
ILMN_1798940	1	0.182	-1.60755	-37.9	-7.00828
ILMN_1779399	1	0.182	-1.6073	-37.9	-96.6993	SNRPA	small nuclear ribonucleoprotein polypeptide A
ILMN_1788988	1	0.182	-1.60664	-37.9	-12.7216	THAP1	THAP domain containing, apoptosis associated protein 1
ILMN_1758906	1	0.183	1.60599	-37.9	38.2774	GNA13	guanine nucleotide binding protein (G protein), alpha 13
ILMN_1720088	1	0.183	1.60569	-37.9	20.1529	SREK1	splicing regulatory glutamine/lysine-rich protein 1
ILMN_1873112	1	0.183	-1.60539	-37.9	-4.92108
ILMN_1742276	1	0.183	-1.60526	-37.9	-15.1771	RBM48	RNA binding motif protein 48
ILMN_1892859	1	0.183	1.6047	-37.9	84.042	ONECUT2	one cut homeobox 2
ILMN_1758049	1	0.183	1.60449	-37.9	96.3806	NFIA	nuclear factor I/A
ILMN_2266005	1	0.183	-1.60436	-37.9	-15.6555	SMIM11	small integral membrane protein 11
ILMN_2386205	1	0.183	-1.60417	-37.9	-34.297	C21orf33	chromosome 21 open reading frame 33
ILMN_3240524	1	0.183	1.60411	-37.9	28.4163	MFSD6	major facilitator superfamily domain containing 6
ILMN_1690586	1	0.183	-1.6035	-37.9	-728.537
ILMN_1677138	1	0.183	-1.60246	-37.9	-290.938	POLR2J3	polymerase (RNA) II (DNA directed) polypeptide J3
ILMN_1784217	1	0.184	-1.60147	-37.9	-52.2287	SOX15	SRY (sex determining region Y)-box 15
ILMN_1772651	1	0.184	-1.60116	-37.9	-112.243	CNOT2	CCR4-NOT transcription complex, subunit 2
ILMN_1736704	1	0.184	-1.60099	-37.9	-40.4905	DIXDC1	DIX domain containing 1
ILMN_1722423	1	0.184	1.60091	-37.9	4.83806	SHPRH	SNF2 histone linker PHD RING helicase, E3 ubiquitin protein ligase
ILMN_3237839	1	0.184	1.60072	-37.9	1779.7	ZNF674	zinc finger protein 674
ILMN_2317581	1	0.184	1.60055	-37.9	51.9246
ILMN_1737005	1	0.184	-1.59961	-37.9	-11.0012	SMG9	SMG9 nonsense mediated mRNA decay factor
ILMN_1790471	1	0.184	-1.5992	-37.9	-53.7609	CIDECP	cell death-inducing DFFA-like effector c pseudogene
ILMN_1726873	1	0.184	1.59868	-37.9	15.3544	TPCN2	two pore segment channel 2
ILMN_2397721	1	0.184	1.59763	-37.9	186.708	GLB1	galactosidase, beta 1
ILMN_1736597	1	0.185	-1.59654	-37.9	-122.71	TKT	transketolase
ILMN_1660624	1	0.185	1.59642	-37.9	6.45443	LIMK2	LIM domain kinase 2
ILMN_1810235	1	0.185	1.59629	-37.9	16.5013	ATP6V1E2	ATPase, H+ transporting, lysosomal 31kDa, V1 subunit E2
ILMN_1743367	1	0.185	1.59575	-37.9	17.2996	FZD4	frizzled class receptor 4
ILMN_1796755	1	0.185	1.59459	-37.9	26.156	ITGB5	integrin, beta 5
ILMN_1768913	1	0.185	1.59379	-37.9	4.48743	TSN	translin
ILMN_1741148	1	0.185	-1.59378	-37.9	-222.746	ALDOA	aldolase A, fructose-bisphosphate
ILMN_2145670	1	0.185	1.59376	-37.9	86.3908	TNC	tenascin C
ILMN_2172124	1	0.185	-1.59373	-37.9	-6.1352	ZNF630	zinc finger protein 630
ILMN_1658800	1	0.185	1.59339	-37.9	51.6521	BRPF3	bromodomain and PHD finger containing, 3
ILMN_2343105	1	0.186	-1.59206	-37.9	-4.47832	LIPT1	lipoyltransferase 1
ILMN_3248654	1	0.186	-1.59082	-37.9	-17.2685
ILMN_1815723	1	0.186	-1.59024	-37.9	-21.1356	NUP35	nucleoporin 35kDa
ILMN_2132982	1	0.186	1.59023	-37.9	574.411	IGFBP5	insulin-like growth factor binding protein 5
ILMN_1712352	1	0.186	1.59011	-37.9	10.971	DOCK3	dedicator of cytokinesis 3
ILMN_2393144	1	0.186	-1.59008	-37.9	-120.555	ARL6IP4	ADP-ribosylation factor-like 6 interacting protein 4
ILMN_2157544	1	0.186	-1.58975	-37.9	-11.8993	GBF1	golgi brefeldin A resistant guanine nucleotide exchange factor 1
ILMN_1717781	1	0.186	1.58856	-37.9	15.8484	VPS11	vacuolar protein sorting 11 homolog (S. cerevisiae)
ILMN_1715908	1	0.186	-1.58855	-37.9	-22.4057	NCAPH2	non-SMC condensin II complex, subunit H2
ILMN_1718177	1	0.186	-1.58837	-37.9	-19.3973	CYP20A1	cytochrome P450, family 20, subfamily A, polypeptide 1
ILMN_2371825	1	0.186	1.58831	-37.9	56.623	AGL	amylo-alpha-1, 6-glucosidase, 4-alpha-glucanotransferase
ILMN_3238707	1	0.187	-1.58675	-37.9	-13.6834	SNORA8	small nucleolar RNA, H/ACA box 8
ILMN_1891324	1	0.187	-1.58635	-37.9	-10.466	LOC101928714	uncharacterized LOC101928714
ILMN_1764970	1	0.187	1.58608	-37.9	37.7576	JMJD1C	jumonji domain containing 1C
ILMN_1797367	1	0.187	1.58595	-37.9	16.7691	TSC1	tuberous sclerosis 1
ILMN_2402416	1	0.187	-1.5859	-37.9	-254.731	DNAJB6	DnaJ (Hsp40) homolog, subfamily B, member 6
ILMN_1718044	1	0.187	1.58589	-37.9	13.9958	ELAC2	elaC ribonuclease Z 2
ILMN_2191759	1	0.187	-1.58546	-37.9	-35.9061
ILMN_1672843	1	0.187	1.58528	-37.9	13.626	FBXO8	F-box protein 8
ILMN_1752622	1	0.187	1.58506	-37.9	9.08946	PROX1	prospero homeobox 1
ILMN_2109994	1	0.187	-1.58478	-37.9	-17.902	RAB4B	RAB4B, member RAS oncogene family
ILMN_1786920	1	0.187	1.58371	-37.9	45.1807
ILMN_1735275	1	0.188	1.58294	-37.9	19.3405	WDSUB1	WD repeat, sterile alpha motif and U-box domain containing 1
ILMN_1785198	1	0.188	-1.58291	-37.9	-163.968	POLE3	polymerase (DNA directed), epsilon 3, accessory subunit
ILMN_2052871	1	0.188	1.5829	-37.9	11.2192	TMEM116	transmembrane protein 116
ILMN_1753196	1	0.188	-1.58286	-37.9	-185.138	PTTG1	pituitary tumor-transforming 1
ILMN_3208330	1	0.188	-1.58228	-37.9	-29.3765
ILMN_2185866	1	0.188	-1.581	-37.9	-42.607	PCDHB17	protocadherin beta 17 pseudogene
ILMN_1762439	1	0.188	-1.57981	-37.9	-4.14885	TMEM259	transmembrane protein 259
ILMN_1694731	1	0.188	1.57972	-37.9	315.587	CLCN7	chloride channel, voltage-sensitive 7
ILMN_2410975	1	0.188	-1.57972	-37.9	-22.5407	ATG9A	autophagy related 9A
ILMN_1767320	1	0.189	-1.57864	-37.9	-3.85366	MAPK1	mitogen-activated protein kinase 1
ILMN_1659894	1	0.189	-1.57844	-37.9	-12.0202
ILMN_2398159	1	0.189	1.57816	-37.9	677.893	DKK3	dickkopf WNT signaling pathway inhibitor 3
ILMN_1690703	1	0.189	-1.57784	-37.9	-175.006
ILMN_1756705	1	0.189	-1.57778	-37.9	-10.5158	CHTF18	CTF18, chromosome transmission fidelity factor 18 homolog (S. cerevisiae)
ILMN_1790249	1	0.189	-1.57765	-37.9	-22.3785	F8A1	coagulation factor VIII-associated 1
ILMN_1703695	1	0.189	1.57757	-37.9	16.5028	C19orf12	chromosome 19 open reading frame 12
ILMN_1737344	1	0.189	-1.57704	-37.9	-28.8464	DDX41	DEAD (Asp-Glu-Ala-Asp) box polypeptide 41
ILMN_1788135	1	0.189	-1.57631	-37.9	-15.8328	APITD1	apoptosis-inducing, TAF9-like domain 1
ILMN_2309446	1	0.189	-1.57625	-37.9	-30.1196	RBBP6	retinoblastoma binding protein 6
ILMN_1762046	1	0.189	-1.57607	-37.9	-6.79236	ZNF551	zinc finger protein 551
ILMN_1718424	1	0.189	-1.57592	-37.9	-104.264	MRPS28	mitochondrial ribosomal protein S28
ILMN_1676893	1	0.189	1.57524	-37.9	189.082	ADCY3	adenylate cyclase 3
ILMN_1655950	1	0.189	1.57456	-37.9	7.01234	ZHX1	zinc fingers and homeoboxes 1
ILMN_1753135	1	0.19	1.57389	-37.9	6.62013	ALK	anaplastic lymphoma receptor tyrosine kinase
ILMN_1736077	1	0.19	-1.57308	-37.9	-23.47	LIAS	lipoic acid synthetase
ILMN_1682567	1	0.19	1.5726	-37.9	145.076	CCDC106	coiled-coil domain containing 106
ILMN_1711729	1	0.19	1.57256	-37.9	216.408	UQCRBP1	ubiquinol-cytochrome c reductase binding protein pseudogene 1
ILMN_1762327	1	0.19	1.57227	-37.9	1.9776	DHRS12	dehydrogenase/reductase (SDR family) member 12
ILMN_1760714	1	0.19	-1.57223	-37.9	-333.253	RPS3	ribosomal protein S3
ILMN_1781231	1	0.19	-1.57207	-37.9	-15.1257	SLC25A38	solute carrier family 25, member 38
ILMN_1783287	1	0.19	-1.57188	-37.9	-7.44815	S100A14	S100 calcium binding protein A14
ILMN_1677723	1	0.19	1.5713	-37.9	24.5968	ANGPT1	angiopoietin 1
ILMN_2350634	1	0.19	1.57097	-37.9	111.002	EFEMP1	EGF containing fibulin-like extracellular matrix protein 1
ILMN_1746917	1	0.19	-1.57026	-37.9	-201.636
ILMN_1811063	1	0.191	-1.56949	-37.9	-263.935
ILMN_1737561	1	0.191	1.56942	-37.9	43.5611	N4BP2L2	NEDD4 binding protein 2-like 2
ILMN_1815121	1	0.191	-1.569	-37.9	-23.3009	PLAGL1	pleiomorphic adenoma gene-like 1
ILMN_3247882	1	0.191	1.56874	-37.9	31.7979	ERI3	ERI1 exoribonuclease family member 3
ILMN_1686668	1	0.191	-1.56858	-37.9	-14.4095	GFM2	G elongation factor, mitochondrial 2
ILMN_1674009	1	0.191	1.56829	-37.9	11.1938	TKTL1	transketolase-like 1
ILMN_1804306	1	0.191	-1.56819	-37.9	-8.78429
ILMN_2355665	1	0.191	-1.5681	-37.9	-60.9792	MTFP1	mitochondrial fission process 1
ILMN_1782403	1	0.191	-1.56806	-37.9	-29.0532	PRR11	proline rich 11
ILMN_2056032	1	0.191	1.56799	-37.9	119.641	CD99	CD99 molecule
ILMN_1746618	1	0.191	-1.56788	-37.9	-4.98558	PAQR7	progestin and adipoQ receptor family member VII
ILMN_1736130	1	0.191	-1.56646	-37.9	-6.80798	RBFA	ribosome binding factor A (putative)
ILMN_1684929	1	0.191	1.56615	-37.9	56.8293	TOPBP1	topoisomerase (DNA) II binding protein 1
ILMN_3250201	1	0.191	-1.56595	-37.9	-1.74302	CNBP	CCHC-type zinc finger, nucleic acid binding protein
ILMN_1769451	1	0.191	-1.56595	-37.9	-36.2424	ILVBL	ilvB (bacterial acetolactate synthase)-like
ILMN_1745699	1	0.191	-1.5657	-37.9	-36.7782	METTL2A	methyltransferase like 2A
ILMN_1711361	1	0.192	1.56546	-37.9	72.8776	ZNF319	zinc finger protein 319
ILMN_3245517	1	0.192	-1.56507	-37.9	-103.281
ILMN_1681888	1	0.192	-1.56506	-37.9	-15.3745	PRKAR2A	protein kinase, cAMP-dependent, regulatory, type II, alpha
ILMN_1808047	1	0.192	-1.56502	-37.9	-43.658	PHC2	polyhomeotic homolog 2 (Drosophila)
ILMN_2211672	1	0.192	1.56461	-37.9	11.343	TSNAX	translin-associated factor X
ILMN_3219455	1	0.192	-1.56434	-37.9	-134.079
ILMN_1682326	1	0.192	1.56413	-37.9	170.137	PCP4	Purkinje cell protein 4
ILMN_2266214	1	0.192	1.56412	-37.9	3.63279	LGALS8	lectin, galactoside-binding, soluble, 8
ILMN_1741392	1	0.192	1.56354	-37.9	21.4532	SLC25A20	solute carrier family 25 (carnitine/acylcarnitine translocase), member 20
ILMN_1723625	1	0.192	1.5632	-37.9	148.758	MAP4K2	mitogen-activated protein kinase kinase kinase kinase 2
ILMN_1726981	1	0.192	1.56301	-37.9	444.747	VEGFB	vascular endothelial growth factor B
ILMN_1729611	1	0.192	-1.56273	-37.9	-5.26336	REEP4	receptor accessory protein 4
ILMN_1655340	1	0.192	-1.56256	-37.9	-222.882	RNF181	ring finger protein 181
ILMN_1801068	1	0.192	1.56206	-37.9	24.3372	DACT1	dishevelled-binding antagonist of beta-catenin 1
ILMN_1698419	1	0.192	1.562	-37.9	39.0513	NCOR2	nuclear receptor corepressor 2
ILMN_1690085	1	0.192	1.56183	-37.9	18.3001	STK11IP	serine/threonine kinase 11 interacting protein
ILMN_1895745	1	0.192	1.56167	-37.9	5.66218	GRIN2A	glutamate receptor, ionotropic, N-methyl D-aspartate 2A
ILMN_1721106	1	0.193	1.56087	-38	17.5563	C14orf159	chromosome 14 open reading frame 159
ILMN_1678707	1	0.193	-1.56087	-38	-290.583	TAF15	TAF15 RNA polymerase II, TATA box binding protein (TBP)-associated factor, 68kDa
ILMN_1912737	1	0.193	-1.56037	-38	-18.2608	HIPK2	homeodomain interacting protein kinase 2
ILMN_1668374	1	0.193	1.55942	-38	457.318	ITGB5	integrin, beta 5
ILMN_1664931	1	0.193	-1.55916	-38	-117.939	GTF2E2	general transcription factor IIE, polypeptide 2, beta 34kDa
ILMN_1654099	1	0.193	-1.55897	-38	-10.0236	LRIG2	leucine-rich repeats and immunoglobulin-like domains 2
ILMN_1775085	1	0.193	-1.55863	-38	-23.9191	ZNF232	zinc finger protein 232
ILMN_2403730	1	0.193	-1.55843	-38	-57.587	ATP6V1H	ATPase, H+ transporting, lysosomal 50/57kDa, V1 subunit H
ILMN_1809027	1	0.193	-1.55835	-38	-77.7961	ATP5SL	ATP5S-like
ILMN_2092589	1	0.193	1.55814	-38	29.5522	BRINP3	bone morphogenetic protein/retinoic acid inducible neural-specific 3
ILMN_3243705	1	0.193	1.55807	-38	179.35	PDXDC1	pyridoxal-dependent decarboxylase domain containing 1
ILMN_1691798	1	0.193	1.55789	-38	16.9498	ZNF26	zinc finger protein 26
ILMN_1664614	1	0.193	-1.55768	-38	-520.863	FAU	Finkel-Biskis-Reilly murine sarcoma virus (FBR-MuSV) ubiquitously expressed
ILMN_1722156	1	0.193	1.55738	-38	70.5298	RWDD2A	RWD domain containing 2A
ILMN_1693394	1	0.193	1.55736	-38	148.007	BCKDK	branched chain ketoacid dehydrogenase kinase
ILMN_1672389	1	0.193	-1.55702	-38	-219.146	CRYZ	crystallin, zeta (quinone reductase)
ILMN_2102201	1	0.194	-1.55663	-38	-24.3867	GPR19	G protein-coupled receptor 19
ILMN_1885165	1	0.194	-1.55605	-38	-6.31361
ILMN_2334693	1	0.194	-1.55603	-38	-168.946	NARF	nuclear prelamin A recognition factor
ILMN_1688621	1	0.194	-1.55591	-38	-58.0552	INIP	INTS3 and NABP interacting protein
ILMN_1708174	1	0.194	-1.55548	-38	-1.97665	GGA1	golgi-associated, gamma adaptin ear containing, ARF binding protein 1
ILMN_1776038	1	0.194	1.55471	-38	18.7627	UBXN2A	UBX domain protein 2A
ILMN_1730945	1	0.194	1.55467	-38	196.56	TMEM59L	transmembrane protein 59-like
ILMN_1737406	1	0.194	-1.55428	-38	-124.168
ILMN_3302456	1	0.194	-1.55374	-38	-230.218
ILMN_1659952	1	0.194	1.55374	-38	18.5994	MTMR2	myotubularin related protein 2
ILMN_2105308	1	0.194	-1.55374	-38	-103.016	DPM1	dolichyl-phosphate mannosyltransferase polypeptide 1, catalytic subunit
ILMN_1779751	1	0.194	-1.55287	-38	-39.6957	C7orf55	chromosome 7 open reading frame 55
ILMN_1662128	1	0.195	-1.55247	-38	-18.4014	ISY1	ISY1 splicing factor homolog (S. cerevisiae)
[truncated: 45,325 more rows]
