# Supplementary material for: Transcriptomic profiling of purified patient-derived dopamine neurons identifies convergent perturbations and therapeutics for Parkinson’s disease
Source: Hum Mol Genet. 2017 Jan 17;26(3):552–66. doi: 10.1093/hmg/ddw412 (PMC5409122; doi:10.1093/hmg/ddw412)
Supplement: Supplementary Data [file ddw412_Supp.zip › ddw412-suppl_data/Supplementary_Data4.xlsx]

## Sheet: Sheet1
Supplementary Data 4: CMAP results (by name) by using 85 DE genes between three lines carrying on LRRK2-G2019S mutation and three lines corrected for LRRK2-G2019S mutation in non purified iPSC derived DaN populations as load signature
	rank	cmap name	mean	n	enrichment	p	specificity	percent non-null
	1	azacitidine	-0.777	3	-0.987	0	0.0192	100
	2	camptothecin	-0.715	3	-0.947	0.00026	0.0909	100
	3	ondansetron	-0.525	4	-0.847	0.00101	0	100
	4	glafenine	0.534	4	0.834	0.00115	0.0071	100
	5	monorden	0.273	22	0.394	0.0012	0.1016	54
	6	pseudopelletierine	0.57	4	0.824	0.00153	0	100
	7	benzbromarone	-0.564	3	-0.89	0.00256	0.0063	100
	8	brompheniramine	-0.377	4	-0.8	0.00316	0	75
	9	nifenazone	-0.448	5	-0.724	0.00346	0.0066	80
	10	moroxydine	0.323	5	0.724	0.00366	0.0207	60
	11	15-delta prostaglandin J2	0.261	15	0.435	0.00388	0.3408	60
	12	alprostadil	0.386	7	0.619	0.00389	0.0695	71
	13	oxyphenbutazone	0.323	4	0.77	0.00543	0.0415	75
	14	trimetazidine	-0.228	4	-0.771	0.00557	0.0272	50
	15	spiradoline	0.367	4	0.767	0.00567	0.0071	75
	16	tocainide	0.366	4	0.766	0.00579	0.0255	75
	17	ergocalciferol	-0.427	4	-0.764	0.00645	0	75
	18	letrozole	0.4	4	0.758	0.00647	0	75
	19	chlormezanone	0.394	4	0.757	0.00662	0	75
	20	parthenolide	0.367	4	0.75	0.0076	0.1796	75
	21	ouabain	0.246	4	0.743	0.0082	0.1061	50
	22	GW-8510	-0.621	4	-0.746	0.00824	0.2672	75
	23	harmine	-0.285	4	-0.746	0.00828	0.0497	50
	24	ampicillin	0.353	4	0.742	0.00851	0.0131	75
	25	cefapirin	-0.201	4	-0.743	0.00863	0.0055	50
	26	MS-275	0.573	2	0.931	0.00891	0.1212	100
	27	aciclovir	0.239	6	0.613	0.01043	0.0497	50
	28	karakoline	0.215	6	0.611	0.01081	0.0107	50
	29	scopolamine	-0.558	4	-0.727	0.01132	0.0068	75
	30	lanatoside C	0.338	6	0.601	0.01271	0.3257	66
	31	furaltadone	-0.257	6	-0.606	0.01283	0.0405	50
	32	dipivefrine	0.358	4	0.71	0.0145	0.0063	75
	33	anisomycin	0.326	4	0.709	0.01472	0.268	75
	34	etodolac	0.42	5	0.649	0.01504	0.0074	80
	35	bromopride	-0.257	6	-0.595	0.01545	0.0059	50
	36	alvespimycin	0.287	12	0.426	0.01614	0.2184	58
	37	propoxycaine	0.237	4	0.701	0.01641	0.0132	50
	38	picrotoxinin	-0.318	4	-0.697	0.01778	0.0055	50
	39	isoconazole	-0.334	5	-0.628	0.01846	0.0246	60
	40	piretanide	0.249	4	0.692	0.01876	0.0076	50
	41	guaifenesin	-0.457	6	-0.581	0.01883	0.0464	66
	42	1,4-chrysenequinone	0.538	2	0.903	0.01905	0.0924	100
	43	STOCK1N-35696	-0.559	2	-0.902	0.01927	0.0343	100
	44	PHA-00851261E	-0.26	8	-0.508	0.0195	0.0588	62
	45	primidone	0.518	4	0.687	0.02017	0.0156	75
	46	5155877	0.465	4	0.68	0.02272	0.1313	75
	47	florfenicol	-0.314	4	-0.681	0.02274	0.0377	50
	48	dihydroergocristine	0.263	4	0.678	0.02335	0.0879	50
	49	monobenzone	0.454	4	0.669	0.02674	0.0488	75
	50	rotenone	-0.403	4	-0.668	0.02731	0.0567	75
	51	geldanamycin	0.304	15	0.364	0.02809	0.4891	53
	52	nifuroxazide	0.326	4	0.665	0.02839	0.0877	75
	53	flucytosine	-0.458	4	-0.66	0.03018	0.0347	75
	54	triflupromazine	0.239	4	0.656	0.03262	0.1174	50
	55	adipiodone	0.43	4	0.653	0.0338	0.0075	75
	56	fluoxetine	0.207	4	0.653	0.0338	0.0677	50
	57	methylergometrine	0.388	4	0.648	0.0368	0.0347	75
	58	STOCK1N-28457	-0.324	3	-0.734	0.03876	0.0609	66
	59	yohimbic acid	0.287	3	0.727	0.0398	0.0634	66
	60	chlorphenamine	-0.241	4	-0.64	0.03995	0.0374	50
	61	oxybuprocaine	0.38	4	0.641	0.04062	0.0075	75
	62	cefepime	0.169	4	0.64	0.04076	0.0323	50
	63	clofilium tosylate	0.308	3	0.724	0.041	0.0449	66
	64	proscillaridin	0.335	3	0.723	0.04198	0.1535	66
	65	Prestwick-675	-0.277	4	-0.634	0.04368	0.268	75
	66	nitrofural	0.299	4	0.634	0.0445	0.0523	50
	67	metergoline	0.407	4	0.626	0.04896	0.1878	75
	68	naftopidil	0.37	3	0.699	0.05356	0.0336	66
	69	vincamine	-0.244	6	-0.514	0.05439	0.1824	66
	70	nitrendipine	-0.394	5	-0.554	0.05509	0.0552	60
	71	aceclofenac	0.399	4	0.615	0.05624	0.0411	75
	72	dyclonine	0.393	4	0.614	0.05701	0.0625	75
	73	helveticoside	0.202	6	0.508	0.05884	0.5021	50
	74	iopromide	-0.399	4	-0.609	0.05978	0.1324	75
	75	SC-58125	0.195	4	0.608	0.06105	0.0405	50
	76	alpha-yohimbine	0.297	3	0.683	0.0626	0.0898	66
	77	5182598	0.454	2	0.822	0.064	0.2157	100
	78	harmalol	-0.469	3	-0.683	0.0641	0.0694	66
	79	epitiostanol	0.435	4	0.603	0.06447	0.0133	75
	80	praziquantel	-0.381	4	-0.599	0.0674	0.0313	75
	81	norcyclobenzaprine	0.353	4	0.599	0.0675	0.2022	75
	82	leflunomide	-0.248	4	-0.599	0.06793	0.1185	75
	83	mebhydrolin	-0.365	4	-0.594	0.07255	0.1177	75
	84	roxarsone	0.449	4	0.592	0.07279	0.0476	75
	85	calcium pantothenate	-0.238	4	-0.591	0.07506	0.1571	50
	86	BCB000038	-0.332	4	-0.59	0.07635	0.0952	50
	87	mitoxantrone	-0.296	3	-0.662	0.07716	0.2624	66
	88	arachidonyltrifluoromethane	-0.245	2	-0.798	0.07974	0.1046	50
	89	idazoxan	0.435	4	0.579	0.08399	0.0469	75
	90	colistin	-0.161	4	-0.58	0.08504	0.2231	75
	91	iopamidol	0.204	4	0.576	0.08683	0.2516	50
	92	betahistine	0.357	4	0.575	0.08771	0.1533	75
	93	chloroquine	0.376	4	0.575	0.08783	0.0515	75
	94	2-aminobenzenesulfonamide	0.284	4	0.575	0.08819	0.1667	75
	95	primaquine	-0.236	4	-0.576	0.0886	0.0741	50
	96	butein	0.401	2	0.789	0.08909	0.117	100
	97	amiprilose	-0.221	4	-0.576	0.08922	0.0824	50
	98	enoxacin	-0.254	4	-0.576	0.08922	0.0988	50
	99	pimethixene	0.276	3	0.646	0.0908	0.1226	66
	100	iocetamic acid	-0.314	4	-0.573	0.09224	0.0588	50
	101	metanephrine	-0.177	5	-0.512	0.0944	0.1147	60
	102	cinnarizine	-0.165	4	-0.57	0.09513	0.08	50
	103	irinotecan	-0.492	3	-0.633	0.10179	0.3913	66
	104	lycorine	-0.411	5	-0.506	0.10205	0.4	60
	105	5707885	0.321	4	0.56	0.10303	0.3886	75
	106	carbinoxamine	-0.283	4	-0.56	0.10486	0.0994	50
	107	tribenoside	0.386	4	0.557	0.10569	0.2169	75
	108	syrosingopine	-0.207	4	-0.557	0.10848	0.1753	50
	109	levothyroxine sodium	-0.262	4	-0.557	0.10862	0.1636	50
	110	R-atenolol	-0.213	4	-0.556	0.10955	0.0529	50
	111	foliosidine	0.076	6	0.459	0.11114	0.2031	50
	112	acacetin	-0.245	6	-0.46	0.11116	0.2541	50
	113	16,16-dimethylprostaglandin E2	-0.425	3	-0.621	0.11443	0.1103	66
	114	iobenguane	0.301	4	0.549	0.11476	0.0841	50
	115	esculetin	0.298	3	0.621	0.11568	0.1603	66
	116	pentoxifylline	-0.322	5	-0.495	0.11615	0.2313	60
	117	pirlindole	0.326	3	0.619	0.11724	0.1394	66
	118	NS-398	-0.428	3	-0.616	0.12064	0.1558	66
	119	norethisterone	0.352	4	0.542	0.12334	0.3041	75
	120	methacholine chloride	-0.424	3	-0.614	0.12341	0.2565	66
	121	trazodone	0.437	3	0.612	0.12559	0.2761	66
	122	diltiazem	0.339	5	0.488	0.12829	0.1833	60
	123	STOCK1N-35874	-0.425	2	-0.744	0.12955	0.2318	50
	124	tolazoline	0.153	5	0.487	0.12965	0.0949	60
	125	amprolium	0.316	5	0.486	0.13215	0.1154	60
	126	iodixanol	-0.422	3	-0.606	0.13384	0.2	66
	127	denatonium benzoate	-0.265	4	-0.536	0.1342	0.2176	50
	128	lobelanidine	-0.163	4	-0.534	0.13698	0.1227	50
	129	atropine methonitrate	-0.294	3	-0.603	0.13767	0.1366	66
	130	cinchonidine	0.237	4	0.53	0.13975	0.1084	50
	131	vanoxerine	-0.264	4	-0.531	0.14011	0.15	50
	132	hydrastine hydrochloride	-0.318	4	-0.531	0.14116	0.2171	50
	133	prednicarbate	-0.4	3	-0.6	0.14141	0.0705	66
	134	cinchonine	0.14	4	0.527	0.14357	0.4467	50
	135	PHA-00816795	0.271	2	0.728	0.1478	0.0862	50
	136	CAY-10397	-0.398	3	-0.593	0.15091	0.221	66
	137	enilconazole	-0.234	4	-0.523	0.15095	0.1491	50
	138	azathioprine	-0.003	7	0.401	0.1577	0.1118	57
	139	loperamide	0.288	6	0.43	0.15828	0.4343	50
	140	idoxuridine	0.337	5	0.468	0.16057	0.2036	60
	141	piperacetazine	-0.308	4	-0.516	0.16111	0.1898	50
	142	velnacrine	-0.15	4	-0.516	0.16145	0.1183	50
	143	cyclopentolate	-0.127	4	-0.514	0.16408	0.1875	50
	144	cefalexin	0.287	5	0.465	0.16712	0.2683	60
	145	moracizine	-0.281	4	-0.511	0.16841	0.2318	50
	146	imatinib	-0.24	2	-0.709	0.1686	0.2	50
	147	arachidonic acid	0.344	3	0.58	0.17178	0.1474	66
	148	mecamylamine	-0.407	3	-0.579	0.17204	0.1694	66
	149	suloctidil	-0.343	4	-0.508	0.17285	0.2609	50
	150	furosemide	0.109	4	0.506	0.17357	0.3179	50
	151	10-methoxyharmalan	0.267	4	0.505	0.17458	0.1387	50
	152	bephenium hydroxynaphthoate	-0.293	5	-0.459	0.17557	0.2712	60
	153	hycanthone	0.28	4	0.504	0.17667	0.4974	50
	154	repaglinide	-0.242	4	-0.505	0.17707	0.5196	50
	155	strophanthidin	0.077	4	0.503	0.17808	0.5022	50
	156	convolamine	0.24	4	0.501	0.1814	0.126	50
	157	debrisoquine	0.072	4	0.501	0.18158	0.1633	50
	158	co-dergocrine mesilate	0.284	4	0.5	0.18186	0.4022	50
	159	metrizamide	-0.314	4	-0.502	0.1827	0.241	50
	160	urapidil	-0.346	4	-0.502	0.1827	0.2118	50
	161	dexpanthenol	0.208	4	0.5	0.18311	0.146	50
	162	ticlopidine	-0.372	5	-0.454	0.18454	0.1379	60
	163	mometasone	-0.255	4	-0.5	0.18461	0.1795	50
	164	carbimazole	0.294	3	0.571	0.18622	0.494	66
	165	econazole	-0.204	4	-0.499	0.18695	0.2564	50
	166	lansoprazole	-0.311	4	-0.499	0.18715	0.3282	50
	167	pyrimethamine	0.303	5	0.453	0.18907	0.2901	60
	168	perhexiline	-0.249	4	-0.495	0.19394	0.3361	50
	169	tacrolimus	0.264	3	0.565	0.19786	0.465	66
	170	chrysin	-0.417	3	-0.563	0.20081	0.4596	66
	171	naltrexone	0.279	5	0.447	0.2027	0.3955	60
	172	diphemanil metilsulfate	-0.316	5	-0.443	0.20767	0.2238	60
	173	diclofenac	-0.314	5	-0.439	0.21696	0.2283	60
	174	diperodon	-0.352	3	-0.553	0.21865	0.1861	66
	175	sisomicin	0.168	4	0.476	0.22604	0.1329	50
	176	laudanosine	0.298	4	0.475	0.22795	0.124	50
	177	flumetasone	0.229	6	0.396	0.23058	0.1636	50
	178	altizide	-0.272	4	-0.476	0.23179	0.183	50
	179	Prestwick-967	0.297	4	0.473	0.23263	0.2154	50
	180	nystatin	-0.204	3	-0.543	0.23668	0.2878	66
	181	noretynodrel	-0.319	4	-0.473	0.23687	0.2444	50
	182	ampyrone	-0.298	5	-0.429	0.23773	0.4028	60
	183	metamizole sodium	-0.199	6	-0.394	0.23871	0.6474	50
	184	molsidomine	0.319	4	0.469	0.24146	0.2548	50
	185	clenbuterol	0.143	5	0.428	0.24264	0.236	60
	186	conessine	0.193	4	0.466	0.24767	0.0923	50
	187	hesperetin	0.235	5	0.424	0.25031	0.1951	60
	188	5279552	0.21	2	0.646	0.25146	0.25	50
	189	etacrynic acid	0.361	3	0.533	0.25851	0.3655	66
	190	fluorometholone	0.294	4	0.461	0.25921	0.2208	50
	191	isoxsuprine	0.214	5	0.421	0.25938	0.1807	60
	192	ofloxacin	0.279	5	0.418	0.26418	0.2158	60
	193	ciclacillin	-0.341	4	-0.458	0.27013	0.2737	50
	194	norfloxacin	0.129	5	0.415	0.27269	0.1721	60
	195	nimesulide	-0.302	4	-0.455	0.27884	0.271	50
	196	nocodazole	0.184	6	0.375	0.28543	0.5319	50
	197	fosfosal	-0.163	4	-0.452	0.28602	0.3041	50
	198	hemicholinium	0.199	4	0.448	0.28932	0.1364	50
	199	corbadrine	0.165	4	0.448	0.29004	0.3378	50
	200	clonidine	0.121	4	0.447	0.29145	0.2825	50
	201	ethionamide	0.187	3	0.518	0.2918	0.3224	66
	202	betonicine	-0.238	6	-0.374	0.29268	0.3354	50
	203	alimemazine	-0.331	4	-0.445	0.30267	0.3401	50
	204	phenazone	0.293	3	0.513	0.3031	0.3453	66
	205	mefloquine	0.255	5	0.401	0.3073	0.6324	60
	206	succinylsulfathiazole	-0.307	4	-0.443	0.3087	0.2235	50
	207	flunarizine	0.215	4	0.44	0.31065	0.3946	50
	208	simvastatin	-0.187	4	-0.442	0.31142	0.3867	50
	209	valinomycin	-0.204	4	-0.439	0.31831	0.4714	50
	210	phenazopyridine	0.162	4	0.437	0.3194	0.513	50
	211	ribostamycin	0.281	4	0.435	0.3266	0.1806	50
	212	dinoprostone	-0.358	4	-0.436	0.32674	0.3667	50
	213	ajmaline	-0.29	3	-0.501	0.32756	0.5674	66
	214	cloxacillin	0.207	4	0.434	0.32764	0.381	50
	215	etoposide	0.053	4	0.434	0.32889	0.5949	50
	216	molindone	0.324	4	0.433	0.33024	0.275	50
	217	acetohexamide	0.264	4	0.432	0.33293	0.2047	50
	218	tiletamine	-0.307	4	-0.434	0.33406	0.4886	50
	219	sulfabenzamide	-0.292	4	-0.432	0.33744	0.3006	50
	220	canrenoic acid	-0.211	4	-0.432	0.33792	0.3646	50
	221	staurosporine	-0.293	4	-0.432	0.33792	0.3151	50
	222	diflunisal	0.237	5	0.39	0.33818	0.1727	60
	223	cisapride	-0.083	4	-0.43	0.34339	0.2585	50
	224	AG-028671	0.327	3	0.495	0.34392	0.325	66
	225	terazosin	-0.297	4	-0.429	0.34514	0.5448	50
	226	paclitaxel	0.19	6	0.353	0.35229	0.3548	50
	227	bethanechol	-0.164	4	-0.427	0.35354	0.4393	50
	228	amoxicillin	0.294	4	0.424	0.35471	0.447	50
	229	promethazine	0.235	4	0.424	0.35652	0.4792	50
	230	xylometazoline	0.292	4	0.423	0.35791	0.313	50
	231	ceforanide	-0.25	4	-0.424	0.36159	0.5509	50
	232	digoxin	0.275	4	0.42	0.36768	0.7103	50
	233	cyclobenzaprine	0.057	4	0.418	0.37122	0.6042	50
	234	pregnenolone	-0.307	4	-0.42	0.3716	0.3694	50
	235	alprenolol	-0.193	4	-0.42	0.37291	0.3731	50
	236	fenoterol	0.305	3	0.482	0.37539	0.4591	66
	237	mesoridazine	0.301	4	0.416	0.37749	0.3333	50
	238	fluticasone	-0.306	4	-0.418	0.37759	0.4522	50
	239	amantadine	-0.282	4	-0.418	0.3789	0.5621	50
	240	harmol	-0.273	4	-0.416	0.38513	0.6284	50
	241	rofecoxib	0.106	6	0.342	0.38745	0.3504	50
	242	betulinic acid	-0.298	4	-0.411	0.39909	0.5548	50
	243	cyclic adenosine monophosphate	0.119	4	0.406	0.4085	0.6139	50
	244	spaglumic acid	0.322	2	0.547	0.40974	0.381	50
	245	gabexate	-0.201	4	-0.406	0.41357	0.5714	50
	246	niflumic acid	0.142	4	0.404	0.41459	0.3529	50
	247	sulfapyridine	-0.176	4	-0.406	0.4156	0.3805	50
	248	bepridil	0.257	4	0.403	0.41887	0.7167	50
	249	methanthelinium bromide	-0.128	4	-0.404	0.42332	0.4207	50
	250	bucladesine	-0.17	6	-0.332	0.4266	0.4438	50
	251	ketotifen	-0.285	4	-0.402	0.4279	0.5984	50
	252	coralyne	0.302	4	0.398	0.43486	0.4356	50
	253	cefadroxil	-0.266	4	-0.399	0.43591	0.415	50
	254	dirithromycin	0.259	3	0.457	0.43893	0.2857	66
	255	ramifenazone	0.008	4	0.397	0.43993	0.4903	50
	256	benzylpenicillin	-0.134	4	-0.398	0.44099	0.4917	50
	257	melatonin	0.147	4	0.396	0.44125	0.5769	50
	258	fusaric acid	0.233	4	0.396	0.44407	0.4806	50
	259	epivincamine	-0.213	4	-0.396	0.44624	0.5477	50
	260	pivmecillinam	-0.322	4	-0.396	0.44879	0.5746	50
	261	aminophylline	-0.198	4	-0.395	0.45042	0.516	50
	262	flavoxate	0.219	4	0.392	0.45615	0.3333	50
	263	furazolidone	-0.229	4	-0.391	0.46414	0.5924	50
	264	piromidic acid	0.26	4	0.387	0.46987	0.48	50
	265	TTNPB	0.21	2	0.512	0.47457	0.646	50
	266	cyclizine	0.265	4	0.386	0.47536	0.4702	50
	267	tridihexethyl	0.222	4	0.385	0.47737	0.4649	50
	268	azaperone	0.164	4	0.385	0.47793	0.4336	50
	269	sulfinpyrazone	-0.269	4	-0.385	0.48439	0.6051	50
	270	propranolol	0.102	4	0.383	0.48457	0.4091	50
	271	docosahexaenoic acid ethyl ester	-0.288	2	-0.504	0.49058	0.4492	50
	272	kanamycin	-0.119	4	-0.382	0.49297	0.526	50
	273	indoprofen	-0.278	4	-0.381	0.49537	0.6267	50
	274	cefmetazole	0.078	4	0.379	0.49824	0.3801	50
	275	Prestwick-1103	-0.288	4	-0.376	0.51242	0.7351	50
	276	metacycline	0.24	4	0.374	0.51543	0.6135	50
	277	homochlorcyclizine	0.237	4	0.372	0.52124	0.6957	50
	278	nadide	0.239	4	0.372	0.52183	0.55	50
	279	natamycin	0.301	4	0.372	0.52289	0.5826	50
	280	5194442	-0.109	4	-0.373	0.52414	0.5414	50
	281	benzydamine	0.144	4	0.37	0.53005	0.596	50
	282	thiocolchicoside	0.106	4	0.369	0.53309	0.6081	50
	283	nisoxetine	0.218	4	0.369	0.53369	0.5405	50
	284	copper sulfate	-0.204	4	-0.369	0.53721	0.5662	50
	285	chlorphenesin	0.018	4	0.367	0.53783	0.4528	50
	286	5211181	0.232	2	0.489	0.54139	0.4746	50
	287	chlorambucil	0.241	4	0.366	0.5429	0.5696	50
	288	(-)-MK-801	0.236	4	0.366	0.54391	0.5276	50
	289	ketanserin	0.33	4	0.363	0.55384	0.5079	50
	290	arcaine	-0.113	4	-0.364	0.55631	0.5882	50
	291	securinine	0.23	4	0.362	0.55762	0.7403	50
	292	methylprednisolone	0.262	4	0.361	0.56013	0.5338	50
	293	cefamandole	-0.295	4	-0.362	0.56357	0.7	50
	294	thiamazole	0.142	6	0.297	0.56907	0.733	50
	295	meprylcaine	0.225	4	0.358	0.57005	0.548	50
	296	fenoprofen	0.203	6	0.295	0.57685	0.6638	50
	297	etamivan	-0.053	4	-0.355	0.58525	0.705	50
	298	asiaticoside	0.069	4	0.354	0.58571	0.5598	50
	299	amikacin	0.283	4	0.352	0.5917	0.5752	50
	300	quinostatin	-0.201	2	-0.475	0.59394	0.8397	50
	301	metoclopramide	0.102	6	0.291	0.59501	0.4348	50
	302	zidovudine	0.076	4	0.351	0.59693	0.6564	50
	303	ciprofibrate	-0.115	4	-0.352	0.59701	0.6	50
	304	bufexamac	0.225	4	0.349	0.60194	0.7817	50
	305	ciclopirox	0.12	4	0.346	0.61358	0.8986	50
	306	cromoglicic acid	-0.312	2	-0.468	0.61869	0.5912	50
	307	tiaprofenic acid	-0.265	4	-0.345	0.61951	0.6524	50
	308	niridazole	0.076	4	0.344	0.62024	0.5736	50
	309	depudecin	-0.085	2	-0.467	0.62183	0.5329	50
	310	nimodipine	-0.296	4	-0.343	0.62731	0.5933	50
	311	benzocaine	-0.219	4	-0.343	0.62919	0.7383	50
	312	mepacrine	0.305	2	0.465	0.62935	0.7031	50
	313	zoxazolamine	0.216	4	0.339	0.63681	0.5439	50
	314	5230742	0.095	2	0.463	0.63762	0.4496	50
	315	cefotiam	-0.101	4	-0.34	0.63813	0.7143	50
	316	racecadotril	0.086	4	0.339	0.63835	0.6474	50
	317	suprofen	0.171	4	0.338	0.64155	0.5743	50
	318	metixene	-0.238	4	-0.337	0.64736	0.6615	50
	319	alcuronium chloride	0.284	2	0.459	0.64861	0.6074	50
	320	chloropyrazine	-0.081	4	-0.335	0.65335	0.8247	50
	321	kaempferol	-0.235	4	-0.334	0.65844	0.75	50
	322	ethaverine	0.219	4	0.333	0.65864	0.7548	50
	323	ioversol	0.058	4	0.332	0.66234	0.6404	50
	324	antazoline	0.16	4	0.332	0.66279	0.6994	50
	325	decamethonium bromide	-0.218	4	-0.332	0.66425	0.645	50
	326	spectinomycin	-0.106	4	-0.331	0.66717	0.5774	50
	327	levobunolol	-0.17	4	-0.33	0.67278	0.8205	50
	328	tiabendazole	0.207	4	0.327	0.67851	0.6509	50
	329	Y-27632	0.227	2	0.448	0.68442	0.6202	50
	330	glycocholic acid	0.126	4	0.323	0.69152	0.6214	50
	331	benperidol	0.222	4	0.32	0.70027	0.6309	50
	332	pridinol	0.205	4	0.319	0.70431	0.744	50
	333	altretamine	0.151	4	0.319	0.70477	0.6968	50
	334	Trolox C	0.086	4	0.308	0.74028	0.6585	50
	335	6-azathymine	0.221	4	0.307	0.74312	0.8116	50
	336	sparteine	0.236	4	0.306	0.74599	0.8058	50
	337	NU-1025	-0.176	2	-0.427	0.74794	0.785	50
	338	amodiaquine	0.102	4	0.304	0.75172	0.825	50
	339	phenoxybenzamine	0.239	4	0.303	0.75679	0.9654	50
	340	piperine	0.13	4	0.302	0.76156	0.7113	50
	341	desipramine	0.073	4	0.299	0.76874	0.8947	50
	342	cycloserine	0.12	4	0.299	0.77069	0.7923	50
	343	glimepiride	0.061	4	0.293	0.78872	0.6861	50
	344	AH-6809	-0.27	2	-0.408	0.80069	0.8212	50
	345	etofenamate	0.174	4	0.288	0.80256	0.7895	50
	346	telenzepine	0.198	4	0.287	0.80527	0.6812	50
	347	monocrotaline	0.206	4	0.285	0.81269	0.808	50
	348	adrenosterone	-0.009	4	0.283	0.81681	0.8044	50
	349	puromycin	0.187	4	0.281	0.82373	0.9607	50
	350	DL-thiorphan	0.243	2	0.388	0.84852	0.8603	50
	351	fasudil	-0.241	2	-0.377	0.87147	0.8588	50
	352	menadione	0.234	2	0.375	0.87616	0.96	50
	353	MK-886	-0.062	2	-0.36	0.902	0.9073	50
	354	phenanthridinone	-0.677	1	-0.973	---	---	100
	355	BW-B70C	-0.669	1	-0.97	---	---	100
	356	5114445	-0.659	1	-0.965	---	---	100
	357	tyrphostin AG-825	-0.643	1	-0.958	---	---	100
	358	U0125	0.602	1	0.957	---	---	100
	359	DL-PPMP	-0.637	1	-0.956	---	---	100
	360	tyrphostin AG-1478	-0.6	1	-0.939	---	---	100
	361	oxamic acid	-0.551	1	-0.914	---	---	100
	362	5213008	0.504	1	0.901	---	---	100
	363	5149715	-0.508	1	-0.892	---	---	100
	364	exemestane	0.49	1	0.889	---	---	100
	365	2-deoxy-D-glucose	0.488	1	0.889	---	---	100
	366	5152487	-0.461	1	-0.865	---	---	100
	367	tioguanine	-0.448	1	-0.859	---	---	100
	368	demecolcine	0.435	1	0.849	---	---	100
	369	oligomycin	0.423	1	0.839	---	---	100
	370	HNMPA-(AM)3	-0.339	1	-0.832	---	---	100
	371	1,5-isoquinolinediol	-0.291	1	-0.829	---	---	100
	372	3-aminobenzamide	0.387	1	0.814	---	---	100
	373	fipexide	-0.158	3	-0.806	---	---	33
	374	12,13-EODE	0	1	-0.769	---	---	0
	375	nipecotic acid	-0.122	4	-0.765	---	---	25
	376	verteporfin	-0.244	3	-0.748	---	---	33
	377	PHA-00846566E	-0.271	3	-0.746	---	---	33
	378	sulindac sulfide	0	1	0.742	---	---	0
	379	cytochalasin B	0	1	-0.739	---	---	0
	380	butoconazole	-0.127	4	-0.733	---	---	25
	381	ginkgolide A	-0.105	4	-0.732	---	---	25
	382	celastrol	0	1	-0.724	---	---	0
	383	5186324	0	1	0.715	---	---	0
	384	5140203	0	1	-0.712	---	---	0
	385	canadine	0.139	4	0.697	---	---	25
	386	6-benzylaminopurine	-0.243	5	-0.696	---	---	40
	387	5186223	0	1	0.691	---	---	0
	388	rottlerin	0	3	-0.687	---	---	0
	389	digoxigenin	0.196	5	0.682	---	---	40
	390	alsterpaullone	0	3	-0.674	---	---	0
	391	vigabatrin	0.176	3	0.672	---	---	33
	392	W-13	0	2	0.663	---	---	0
	393	tomelukast	0	1	0.66	---	---	0
	394	progesterone	-0.117	4	-0.66	---	---	25
	395	mercaptopurine	0	2	-0.655	---	---	0
	396	topiramate	0	1	0.655	---	---	0
	397	hydrocortisone	-0.237	3	-0.654	---	---	33
	398	trihexyphenidyl	0.164	3	0.651	---	---	33
	399	H-7	-0.193	4	-0.651	---	---	25
	400	metronidazole	0.18	5	0.651	---	---	40
	401	rifabutin	-0.195	3	-0.649	---	---	33
	402	isoflupredone	0	3	0.645	---	---	0
	403	phenyl biguanide	0	1	0.644	---	---	0
	404	fisetin	0	1	-0.642	---	---	0
	405	biotin	-0.194	3	-0.639	---	---	33
	406	splitomicin	0	1	-0.634	---	---	0
	407	milrinone	-0.158	3	-0.632	---	---	33
	408	carteolol	0	4	0.629	---	---	0
	409	cantharidin	0	1	-0.629	---	---	0
	410	5109870	0	1	-0.629	---	---	0
	411	Gly-His-Lys	0	3	0.625	---	---	0
	412	5252917	0	2	-0.624	---	---	0
	413	levamisole	0	4	-0.623	---	---	0
	414	HC toxin	0	1	-0.622	---	---	0
	415	ribavirin	0	4	0.621	---	---	0
	416	PHA-00665752	0	1	-0.619	---	---	0
	417	Prestwick-972	0	3	0.619	---	---	0
	418	decitabine	0	1	0.618	---	---	0
	419	5286656	0	1	-0.618	---	---	0
	420	abamectin	0	4	-0.613	---	---	0
	421	scopoletin	0	2	-0.611	---	---	0
	422	halofantrine	0.124	3	0.61	---	---	33
	423	Prestwick-691	0	3	0.608	---	---	0
	424	etilefrine	0.125	4	0.607	---	---	25
	425	bacitracin	0.142	3	0.606	---	---	33
	426	retrorsine	-0.128	4	-0.606	---	---	25
	427	Prestwick-983	0.206	3	0.605	---	---	33
	428	trapidil	0.202	3	0.605	---	---	33
	429	(-)-catechin	0	1	0.602	---	---	0
	430	N-phenylanthranilic acid	0	1	0.602	---	---	0
	431	azapropazone	0	3	0.601	---	---	0
	432	omeprazole	0	4	-0.599	---	---	0
	433	biperiden	0.091	5	0.599	---	---	20
	434	dopamine	0	1	0.596	---	---	0
	435	capsaicin	0	4	-0.595	---	---	0
	436	chlortalidone	0.102	4	0.592	---	---	25
	437	5162773	0	1	-0.591	---	---	0
	438	acebutolol	0.1	5	0.587	---	---	20
	439	5151277	0	1	-0.586	---	---	0
	440	mefexamide	0.107	4	0.585	---	---	25
	441	guanethidine	-0.197	3	-0.581	---	---	33
	442	apigenin	-0.173	4	-0.578	---	---	25
	443	deptropine	-0.168	4	-0.577	---	---	25
	444	guanadrel	0.086	5	0.577	---	---	20
	445	gefitinib	0	1	0.572	---	---	0
	446	piribedil	-0.13	4	-0.57	---	---	25
	447	antimycin A	0.073	5	-0.567	---	---	0
	448	blebbistatin	0	2	-0.564	---	---	0
	449	Prestwick-665	-0.282	5	-0.564	---	---	40
	450	benzathine benzylpenicillin	0	4	0.562	---	---	0
	451	chlortetracycline	0.261	5	0.56	---	---	40
	452	ipratropium bromide	-0.17	3	-0.558	---	---	33
	453	benfotiamine	-0.084	5	-0.558	---	---	20
	454	cyproterone	-0.152	4	-0.557	---	---	25
	455	ornidazole	-0.091	5	-0.557	---	---	20
	456	dexverapamil	0	1	0.557	---	---	0
	457	zardaverine	0.178	4	0.556	---	---	25
	458	dimethyloxalylglycine	0	1	0.554	---	---	0
	459	hexestrol	-0.015	4	-0.553	---	---	25
	460	clioquinol	0.034	5	-0.551	---	---	20
	461	trimethobenzamide	0.133	5	0.551	---	---	20
	462	lidoflazine	0	3	0.55	---	---	0
	463	homosalate	-0.194	4	-0.549	---	---	25
	464	oxprenolol	-0.092	4	-0.548	---	---	25
	465	15(S)-15-methylprostaglandin E2	0.015	4	-0.546	---	---	25
	466	josamycin	0.065	5	0.546	---	---	20
	467	levonorgestrel	-0.214	6	-0.545	---	---	33
	468	lysergol	-0.215	4	-0.545	---	---	25
	469	methoxamine	0.123	4	0.543	---	---	25
	470	PF-00539745-00	0.257	3	0.542	---	---	33
	471	clemizole	-0.089	5	-0.541	---	---	20
	472	naringenin	0	4	0.541	---	---	0
	473	pyrantel	0	5	-0.541	---	---	0
	474	aminocaproic acid	0.129	3	0.54	---	---	33
	475	Prestwick-981	0	3	0.54	---	---	0
	476	clorsulon	0	4	0.54	---	---	0
	477	papaverine	-0.093	4	-0.539	---	---	25
	478	mycophenolic acid	0.205	3	0.537	---	---	33
	479	risperidone	-0.198	3	-0.537	---	---	33
	480	tomatidine	-0.091	4	-0.534	---	---	25
	481	5224221	0	2	-0.534	---	---	0
	482	5666823	0	1	0.534	---	---	0
	483	SB-202190	-0.213	5	-0.533	---	---	40
	484	atovaquone	0	3	-0.533	---	---	0
	485	nitrofurantoin	-0.181	5	-0.532	---	---	40
	486	H-89	-0.146	3	-0.532	---	---	33
	487	ceftazidime	0.146	3	0.53	---	---	33
	488	MG-132	0	1	0.53	---	---	0
	489	beta-escin	0	6	-0.53	---	---	0
	490	clemastine	0	3	0.529	---	---	0
	491	gentamicin	0	4	0.529	---	---	0
	492	famprofazone	0.057	6	-0.528	---	---	0
	493	betamethasone	-0.226	3	-0.526	---	---	33
	494	crotamiton	0.096	4	0.526	---	---	25
	495	scriptaid	0	3	-0.525	---	---	0
	496	oxolinic acid	0.023	5	-0.524	---	---	20
	497	adiphenine	-0.104	5	0.522	---	---	0
	498	deferoxamine	-0.127	8	-0.522	---	---	25
	499	estropipate	0.088	4	0.521	---	---	25
	500	protoveratrine A	-0.092	4	-0.52	---	---	25
	501	estriol	-0.145	4	-0.519	---	---	25
	502	tyloxapol	-0.144	4	-0.518	---	---	25
	503	mephenytoin	0.081	4	0.517	---	---	25
	504	carbachol	0.107	4	-0.517	---	---	0
	505	amiodarone	-0.125	5	-0.516	---	---	20
	506	nialamide	-0.111	4	-0.516	---	---	25
	507	flufenamic acid	-0.232	6	-0.514	---	---	33
	508	Prestwick-664	0	6	-0.512	---	---	0
	509	cefuroxime	0.013	4	-0.511	---	---	25
	510	0175029-0000	-0.039	6	-0.511	---	---	16
	511	pararosaniline	0	1	-0.507	---	---	0
	512	sulpiride	-0.184	5	-0.507	---	---	40
	513	sulconazole	0	4	-0.507	---	---	0
	514	hesperidin	0	4	-0.504	---	---	0
	515	meropenem	-0.214	4	-0.503	---	---	25
	516	Prestwick-1085	0	4	-0.503	---	---	0
	517	miconazole	0.092	5	-0.502	---	---	0
	518	oxaprozin	0.049	6	-0.501	---	---	16
	519	epiandrosterone	-0.163	4	-0.5	---	---	25
	520	0297417-0002B	0	3	-0.5	---	---	0
	521	quinethazone	0	4	-0.5	---	---	0
	522	cefsulodin	-0.125	4	-0.5	---	---	25
	523	imipenem	0	4	-0.499	---	---	0
	524	alverine	-0.042	4	-0.499	---	---	25
	525	metyrapone	0	4	-0.499	---	---	0
	526	cefalonium	0.151	3	0.498	---	---	33
	527	thioguanosine	0.109	4	-0.498	---	---	0
	528	alfadolone	-0.154	3	-0.498	---	---	33
	529	gibberellic acid	0.087	4	0.498	---	---	25
	530	doxazosin	-0.103	4	-0.497	---	---	25
	531	felodipine	-0.048	7	-0.497	---	---	28
	532	articaine	0	3	0.497	---	---	0
	533	ikarugamycin	-0.246	3	-0.496	---	---	33
	534	N-acetyl-L-leucine	-0.199	4	-0.496	---	---	25
	535	(+)-chelidonine	0.152	4	0.495	---	---	25
	536	canavanine	-0.174	3	-0.494	---	---	33
	537	dl-alpha tocopherol	-0.002	4	-0.493	---	---	25
	538	triamterene	0.233	5	0.491	---	---	40
	539	ifosfamide	0.209	3	0.49	---	---	33
	540	lumicolchicine	0.102	3	-0.49	---	---	33
	541	pentetrazol	-0.125	4	-0.489	---	---	25
	542	salbutamol	-0.114	5	-0.489	---	---	40
	543	rifampicin	0.187	4	0.486	---	---	25
	544	hexetidine	0	4	0.485	---	---	0
	545	clorgiline	-0.136	4	-0.484	---	---	25
	546	oxantel	-0.172	4	-0.484	---	---	25
	547	anabasine	-0.168	3	-0.484	---	---	33
	548	fenofibrate	0	3	0.483	---	---	0
	549	lynestrenol	0.193	5	0.483	---	---	40
	550	carmustine	0.019	3	-0.482	---	---	33
	551	5248896	0	2	-0.48	---	---	0
	552	spiperone	0	2	-0.48	---	---	0
	553	8-azaguanine	0	4	-0.48	---	---	0
	554	aztreonam	0.185	5	0.48	---	---	40
	555	naftifine	0.143	4	0.478	---	---	25
	556	dexpropranolol	0	3	-0.478	---	---	0
	557	triflusal	0	3	-0.478	---	---	0
	558	isoxicam	-0.061	5	0.477	---	---	20
	559	niclosamide	0.177	5	0.477	---	---	40
	560	metampicillin	0	5	0.476	---	---	0
	561	pipenzolate bromide	0.115	4	0.473	---	---	25
	562	CP-645525-01	0	3	-0.473	---	---	0
	563	proxymetacaine	-0.134	4	-0.472	---	---	25
	564	phenylpropanolamine	0.194	4	0.472	---	---	25
	565	parbendazole	0	4	-0.471	---	---	0
	566	5255229	0	2	-0.47	---	---	0
	567	(-)-isoprenaline	0.155	4	0.47	---	---	25
	568	clomipramine	0	4	-0.47	---	---	0
	569	mafenide	-0.098	5	-0.469	---	---	20
	570	pyrazinamide	-0.074	4	-0.469	---	---	25
	571	propafenone	0	4	-0.468	---	---	0
	572	N6-methyladenosine	0.125	4	0.468	---	---	25
	573	adenosine phosphate	0.144	4	0.468	---	---	25
	574	halcinonide	0	5	-0.468	---	---	0
	575	cyanocobalamin	0	4	-0.467	---	---	0
	576	0225151-0000	0.132	3	0.465	---	---	33
	577	methazolamide	0	4	-0.465	---	---	0
	578	hydrocotarnine	0	4	-0.465	---	---	0
	579	isometheptene	-0.069	4	0.464	---	---	25
	580	theobromine	0.041	4	-0.464	---	---	25
	581	rolitetracycline	0	4	-0.464	---	---	0
	582	danazol	0.111	4	0.463	---	---	25
	583	zomepirac	0	4	-0.463	---	---	0
	584	diazoxide	0.122	5	0.463	---	---	20
	585	santonin	0	4	-0.462	---	---	0
	586	sulfathiazole	0.268	5	0.462	---	---	40
	587	hyoscyamine	0	5	-0.461	---	---	0
	588	baclofen	-0.175	5	-0.461	---	---	40
	589	demecarium bromide	0.119	4	0.46	---	---	25
	590	luteolin	0	4	-0.459	---	---	0
	591	sulfafurazole	0.204	5	0.459	---	---	40
	592	tolazamide	0.141	3	0.458	---	---	33
	593	dimethadione	0	4	0.458	---	---	0
	594	albendazole	-0.073	3	-0.457	---	---	33
	595	vinpocetine	-0.112	4	-0.457	---	---	25
	596	azlocillin	-0.126	4	-0.457	---	---	25
	597	glibenclamide	-0.177	4	-0.456	---	---	25
	598	methyldopate	0	4	0.456	---	---	0
	599	podophyllotoxin	0.161	4	0.456	---	---	25
	600	liothyronine	0	4	-0.455	---	---	0
	601	N-acetylmuramic acid	0	4	0.455	---	---	0
	602	cefixime	-0.068	4	-0.455	---	---	25
	603	pirinixic acid	-0.095	5	-0.455	---	---	20
	604	lomustine	0.141	4	0.455	---	---	25
	605	ifenprodil	0	4	-0.454	---	---	0
	606	astemizole	-0.075	5	-0.454	---	---	20
	607	isopropamide iodide	0.07	4	-0.454	---	---	0
	608	Prestwick-1082	0.134	3	0.454	---	---	33
	609	demeclocycline	-0.176	6	-0.453	---	---	33
	610	oxetacaine	0	5	-0.452	---	---	0
	611	atropine	0.092	4	-0.452	---	---	0
	612	quipazine	-0.201	4	-0.452	---	---	25
	613	ebselen	0	3	-0.452	---	---	0
	614	sulfachlorpyridazine	0.087	5	0.451	---	---	20
	615	sanguinarine	0	2	-0.451	---	---	0
	616	PNU-0251126	0.087	6	0.45	---	---	16
	617	Prestwick-1083	0.195	3	0.449	---	---	33
	618	phthalylsulfathiazole	-0.083	5	-0.449	---	---	20
	619	metoprolol	0	4	0.448	---	---	0
	620	AG-012559	0	3	-0.448	---	---	0
	621	riboflavin	0	4	-0.448	---	---	0
	622	moxonidine	0	3	-0.448	---	---	0
	623	piperlongumine	0	2	-0.446	---	---	0
	624	dobutamine	0.086	4	0.445	---	---	25
	625	pipemidic acid	0.204	3	0.445	---	---	33
	626	BCB000039	-0.245	3	-0.444	---	---	33
	627	benzthiazide	0.121	4	0.444	---	---	25
	628	maprotiline	-0.029	4	0.444	---	---	25
	629	flunisolide	0	6	-0.444	---	---	0
	630	finasteride	0.009	6	0.443	---	---	16
	631	flupentixol	0.142	4	0.443	---	---	25
	632	proxyphylline	0	4	-0.442	---	---	0
	633	latamoxef	0	3	-0.442	---	---	0
	634	gliclazide	-0.11	4	-0.442	---	---	25
	635	calmidazolium	0	2	-0.441	---	---	0
	636	rimexolone	-0.186	4	-0.441	---	---	25
	637	carcinine	-0.012	4	-0.441	---	---	25
	638	Prestwick-1100	-0.167	4	-0.441	---	---	25
	639	thioperamide	-0.079	5	0.439	---	---	0
	640	monensin	-0.036	6	0.438	---	---	16
	641	propylthiouracil	0	4	-0.438	---	---	0
	642	atracurium besilate	0.152	3	0.437	---	---	33
	643	terfenadine	0	3	-0.437	---	---	0
	644	amoxapine	0.203	5	0.436	---	---	40
	645	thiostrepton	-0.138	4	-0.436	---	---	25
	646	difenidol	0.16	3	0.436	---	---	33
	647	carisoprodol	0	4	-0.436	---	---	0
	648	Prestwick-860	0	4	-0.435	---	---	0
	649	propofol	-0.137	4	-0.433	---	---	25
	650	alexidine	0	4	-0.433	---	---	0
	651	sulfadiazine	0.088	5	0.432	---	---	20
	652	betulin	0.13	3	0.431	---	---	33
	653	heptaminol	-0.188	5	0.43	---	---	0
	654	viomycin	-0.118	4	0.43	---	---	0
	655	flurbiprofen	-0.183	5	-0.43	---	---	40
	656	amphotericin B	0	4	-0.429	---	---	0
	657	nicardipine	-0.148	4	-0.429	---	---	25
	658	roxithromycin	0	4	-0.428	---	---	0
	659	pheniramine	0	5	0.428	---	---	0
	660	alclometasone	0.096	4	0.428	---	---	25
	661	ethotoin	-0.03	6	-0.425	---	---	16
	662	hydrastinine	-0.203	5	-0.425	---	---	40
	663	trifluoperazine	-0.065	16	-0.424	---	---	18
	664	hydroquinine	0	4	0.424	---	---	0
	665	piroxicam	0	4	-0.424	---	---	0
	666	pentamidine	0.258	5	0.423	---	---	40
	667	chloramphenicol	0.141	4	-0.423	---	---	0
	668	rilmenidine	0.173	4	0.423	---	---	25
	669	memantine	0.014	4	0.423	---	---	25
	670	procarbazine	0	3	-0.422	---	---	0
	671	4,5-dianilinophthalimide	0	2	-0.421	---	---	0
	672	propidium iodide	0.165	4	0.421	---	---	25
	673	pyridoxine	0	4	-0.42	---	---	0
	674	nomegestrol	-0.182	3	0.42	---	---	0
	675	dequalinium chloride	0.132	4	-0.42	---	---	0
	676	chlorogenic acid	-0.164	4	0.419	---	---	0
	677	PF-00539758-00	0	3	0.419	---	---	0
	678	bezafibrate	-0.012	4	-0.418	---	---	25
	679	rescinnamine	0	3	-0.418	---	---	0
	680	talampicillin	0.159	4	0.418	---	---	25
	681	Prestwick-685	-0.079	5	-0.418	---	---	20
	682	raloxifene	0.058	7	0.418	---	---	28
	683	fenspiride	-0.047	5	-0.418	---	---	20
	684	alfaxalone	0.117	3	0.417	---	---	33
	685	pizotifen	-0.09	4	-0.417	---	---	25
	686	buflomedil	0	4	-0.417	---	---	0
	687	salsolinol	0.228	3	0.417	---	---	33
	688	phenindione	-0.198	4	-0.417	---	---	25
	689	sulfadimethoxine	-0.054	5	0.416	---	---	20
	690	paroxetine	-0.135	4	-0.416	---	---	25
	691	sulfamerazine	-0.072	5	-0.415	---	---	40
	692	3-nitropropionic acid	0.093	4	-0.415	---	---	0
	693	lovastatin	0.159	4	0.415	---	---	25
	694	ozagrel	-0.157	4	-0.414	---	---	25
	695	Prestwick-682	-0.136	4	-0.414	---	---	25
	696	terguride	-0.168	8	-0.414	---	---	37
	697	clofazimine	0.119	5	0.414	---	---	20
	698	tolmetin	-0.144	4	-0.414	---	---	25
	699	ioxaglic acid	-0.231	3	-0.414	---	---	33
	700	trimipramine	0.012	4	-0.412	---	---	25
	701	kawain	-0.147	5	-0.412	---	---	20
	702	meclofenoxate	0	6	-0.412	---	---	0
	703	dinoprost	0.115	4	0.412	---	---	25
	704	etiocholanolone	0	6	0.412	---	---	0
	705	procainamide	0	4	-0.412	---	---	0
	706	3-acetamidocoumarin	-0.012	4	0.411	---	---	25
	707	2,6-dimethylpiperidine	0.071	5	-0.41	---	---	0
	708	desoxycortone	0.145	4	0.409	---	---	25
	709	trimethoprim	-0.132	5	-0.409	---	---	40
	710	Prestwick-642	0.102	4	0.408	---	---	25
	711	dioxybenzone	-0.146	4	-0.408	---	---	25
	712	naloxone	-0.107	6	-0.408	---	---	33
	713	tranexamic acid	0.098	5	0.407	---	---	20
	714	dantrolene	-0.044	6	0.407	---	---	16
	715	naringin	0	4	0.407	---	---	0
	716	flumequine	0	4	0.407	---	---	0
	717	CP-944629	-0.144	4	-0.407	---	---	25
	718	dacarbazine	-0.009	4	-0.406	---	---	25
	719	riluzole	0.247	5	0.405	---	---	40
	720	folic acid	-0.103	4	0.405	---	---	0
	721	tonzonium bromide	0.062	4	0.405	---	---	25
	722	exisulind	0	2	0.404	---	---	0
	723	diphenhydramine	0	5	0.403	---	---	0
	724	dilazep	0.226	5	0.403	---	---	40
	725	ranitidine	0.113	5	-0.403	---	---	0
	726	isradipine	0.16	4	0.403	---	---	25
	727	aconitine	-0.042	4	0.403	---	---	25
	728	homatropine	-0.32	5	-0.402	---	---	40
	729	diflorasone	0.175	4	0.402	---	---	25
	730	orciprenaline	0.113	4	0.402	---	---	25
	731	Prestwick-857	-0.011	4	0.401	---	---	25
	732	cinoxacin	0.134	4	0.401	---	---	25
	733	mifepristone	0	4	-0.401	---	---	0
	734	acetazolamide	0	4	0.401	---	---	0
	735	metaraminol	-0.143	4	-0.401	---	---	25
	736	tiratricol	0	4	0.4	---	---	0
	737	11-deoxy-16,16-dimethylprostaglandin E2	0.13	4	0.4	---	---	25
	738	vidarabine	0.099	4	-0.4	---	---	0
	739	pirenzepine	-0.097	5	-0.398	---	---	20
	740	procaine	0.097	5	-0.398	---	---	0
	741	dizocilpine	-0.203	5	-0.398	---	---	40
	742	digitoxigenin	0	4	0.398	---	---	0
	743	carbarsone	0	4	-0.398	---	---	0
	744	metitepine	0.069	4	-0.398	---	---	25
	745	isocarboxazid	0.119	5	0.397	---	---	40
	746	dicycloverine	-0.231	5	-0.395	---	---	40
	747	clidinium bromide	-0.143	4	-0.395	---	---	25
	748	disopyramide	0.036	4	0.395	---	---	25
	749	troleandomycin	0	4	-0.394	---	---	0
	750	cefazolin	0	5	-0.394	---	---	0
	751	dapsone	-0.121	5	0.394	---	---	0
	752	dicoumarol	-0.083	6	-0.393	---	---	16
	753	bromperidol	-0.016	3	-0.393	---	---	33
	754	nadolol	-0.142	4	0.392	---	---	0
	755	solasodine	0.064	6	-0.392	---	---	0
	756	atropine oxide	0.126	5	0.391	---	---	20
	757	artemisinin	-0.038	3	-0.391	---	---	33
	758	paromomycin	-0.149	4	-0.39	---	---	25
	759	ciprofloxacin	-0.22	5	-0.39	---	---	40
	760	proglumide	-0.178	5	-0.389	---	---	40
	761	harman	-0.145	4	-0.389	---	---	25
	762	naftidrofuryl	-0.136	4	-0.387	---	---	25
	763	galantamine	0.149	4	0.386	---	---	25
	764	bisoprolol	-0.128	4	-0.386	---	---	25
	765	zuclopenthixol	-0.161	4	-0.385	---	---	25
	766	flunixin	-0.027	5	-0.385	---	---	20
	767	edrophonium chloride	0.176	5	0.384	---	---	40
	768	timolol	-0.129	4	0.383	---	---	0
	769	flucloxacillin	0.14	4	0.382	---	---	25
	770	0179445-0000	0	8	-0.382	---	---	0
	771	merbromin	-0.09	5	0.381	---	---	0
	772	etamsylate	-0.125	4	-0.381	---	---	25
	773	PF-00875133-00	-0.016	3	-0.381	---	---	33
	774	droperidol	0	4	-0.381	---	---	0
	775	bisacodyl	0.129	4	0.38	---	---	25
	776	calcium folinate	-0.129	5	0.38	---	---	0
	777	pramocaine	-0.097	5	-0.38	---	---	20
	778	spironolactone	0.184	5	0.38	---	---	40
	779	fusidic acid	-0.183	4	-0.38	---	---	25
	780	iloprost	-0.136	3	-0.379	---	---	33
	781	16-phenyltetranorprostaglandin E2	-0.091	4	-0.379	---	---	25
	782	bambuterol	-0.046	4	0.379	---	---	25
	783	levodopa	0	5	0.378	---	---	0
	784	5253409	0	2	-0.378	---	---	0
	785	0198306-0000	-0.161	4	-0.378	---	---	25
	786	harpagoside	-0.009	4	0.377	---	---	25
	787	eldeline	-0.087	6	-0.377	---	---	33
	788	ticarcillin	0	3	-0.376	---	---	0
	789	pinacidil	-0.15	4	-0.376	---	---	25
	790	cefalotin	0	4	-0.376	---	---	0
	791	penbutolol	0.033	3	0.376	---	---	33
	792	profenamine	-0.22	4	-0.376	---	---	25
	793	ramipril	0.16	4	0.375	---	---	25
	794	midodrine	-0.041	5	0.375	---	---	20
	795	IC-86621	0.087	4	0.375	---	---	25
	796	triprolidine	0	4	0.375	---	---	0
	797	Prestwick-920	-0.112	4	-0.374	---	---	25
	798	pepstatin	0	4	-0.374	---	---	0
	799	phenelzine	-0.073	6	-0.374	---	---	16
	800	drofenine	0	4	-0.374	---	---	0
	801	mepyramine	-0.095	4	-0.374	---	---	25
	802	naphazoline	0.111	5	0.373	---	---	20
	803	fluocinonide	0.138	5	-0.373	---	---	20
	804	quinpirole	0.005	4	0.373	---	---	25
	805	bromocriptine	0.195	5	0.373	---	---	40
	806	etidronic acid	0	4	-0.373	---	---	0
	807	pimozide	0.115	4	-0.372	---	---	0
	808	lincomycin	-0.179	3	-0.37	---	---	33
	809	lasalocid	-0.169	4	0.37	---	---	0
	810	mepenzolate bromide	-0.04	5	-0.37	---	---	20
	811	cytisine	0	4	0.37	---	---	0
	812	tetracycline	0.008	5	0.369	---	---	20
	813	pyrithyldione	0.141	4	0.369	---	---	25
	814	pempidine	-0.015	5	-0.369	---	---	20
	815	SB-203580	-0.101	5	-0.368	---	---	20
	816	SC-560	0.111	3	0.368	---	---	33
	817	doxorubicin	0.105	3	-0.368	---	---	0
	818	lymecycline	-0.148	4	-0.367	---	---	25
	819	proguanil	0.144	3	0.366	---	---	33
	820	tropine	0	4	0.366	---	---	0
	821	isocorydine	0.109	4	0.365	---	---	25
	822	dextromethorphan	0.177	4	-0.365	---	---	0
	823	labetalol	0	4	0.365	---	---	0
	824	methoxsalen	0	3	-0.364	---	---	0
	825	fluspirilene	0.098	4	0.364	---	---	25
	826	loracarbef	0.132	4	0.364	---	---	25
	827	meclofenamic acid	-0.093	5	0.363	---	---	0
	828	caffeic acid	0.277	3	0.361	---	---	33
	829	pronetalol	0.103	4	0.361	---	---	25
	830	7-aminocephalosporanic acid	0	4	0.361	---	---	0
	831	cefoperazone	0.054	3	-0.361	---	---	33
	832	tropicamide	-0.227	6	-0.361	---	---	33
	833	tranylcypromine	0.095	5	-0.36	---	---	0
	834	sulfacetamide	0.106	4	0.36	---	---	25
	835	perphenazine	-0.176	5	-0.36	---	---	40
	836	CP-863187	0	4	0.36	---	---	0
	837	corynanthine	0	3	0.358	---	---	0
	838	zaprinast	0	4	0.358	---	---	0
	839	bergenin	-0.194	4	-0.357	---	---	25
	840	butamben	-0.126	4	-0.357	---	---	25
	841	streptozocin	-0.123	4	0.357	---	---	0
	842	meticrane	0.114	5	-0.357	---	---	20
	843	esculin	0.106	4	0.357	---	---	25
	844	mephentermine	-0.045	5	-0.356	---	---	20
	845	nafcillin	0.141	4	0.355	---	---	25
	846	bupropion	0	4	-0.355	---	---	0
	847	ethosuximide	-0.056	4	-0.355	---	---	25
	848	mesalazine	0	5	0.355	---	---	0
	849	cefotetan	0	3	0.354	---	---	0
	850	gallamine triethiodide	0.026	5	-0.354	---	---	20
	851	felbinac	-0.139	4	0.354	---	---	0
	852	clopamide	0.118	4	0.352	---	---	25
	853	pivampicillin	0.126	4	0.352	---	---	25
	854	lorglumide	-0.108	5	-0.351	---	---	40
	855	dydrogesterone	0.016	4	-0.351	---	---	25
	856	amiloride	-0.064	5	-0.351	---	---	40
	857	beclometasone	0.172	3	0.351	---	---	33
	858	tinidazole	-0.233	6	-0.351	---	---	33
	859	scoulerine	0	4	0.35	---	---	0
	860	wortmannin	0.183	18	0.349	---	---	38
	861	carbenoxolone	-0.019	4	0.349	---	---	25
	862	emetine	-0.057	4	-0.348	---	---	25
	863	vancomycin	-0.158	4	0.348	---	---	0
	864	cicloheximide	-0.159	4	-0.348	---	---	25
	865	todralazine	0.245	5	0.347	---	---	40
	866	phensuximide	0.156	4	0.347	---	---	25
	867	etynodiol	-0.201	4	0.347	---	---	0
	868	etifenin	-0.146	4	-0.346	---	---	25
	869	proadifen	0.155	4	-0.345	---	---	0
	870	probucol	0.123	6	0.344	---	---	16
	871	sulmazole	0	3	-0.344	---	---	0
	872	suxibuzone	0.004	4	-0.344	---	---	25
	873	tiapride	-0.237	5	-0.344	---	---	40
	874	allantoin	0.21	5	0.344	---	---	40
	875	betazole	0.132	5	0.344	---	---	40
	876	sotalol	0.108	4	-0.343	---	---	0
	877	levcycloserine	-0.029	4	-0.343	---	---	25
	878	metolazone	-0.108	5	-0.343	---	---	20
	879	orlistat	0	5	-0.343	---	---	0
	880	0173570-0000	-0.126	6	-0.343	---	---	16
	881	saquinavir	0	4	0.343	---	---	0
	882	azacyclonol	0	5	0.342	---	---	0
	883	sulfadoxine	0.019	3	-0.342	---	---	33
	884	sulindac	-0.01	7	0.342	---	---	28
	885	scopolamine N-oxide	0.236	5	0.341	---	---	40
	886	meteneprost	-0.144	4	0.341	---	---	0
	887	glipizide	0.001	5	0.34	---	---	20
	888	berberine	0.113	4	-0.34	---	---	0
	889	solanine	-0.177	4	-0.34	---	---	25
	890	clobetasol	0.161	3	-0.34	---	---	0
	891	metrifonate	0.231	5	0.34	---	---	40
	892	oxytetracycline	0	3	-0.339	---	---	0
	893	benserazide	0.084	5	0.339	---	---	40
	894	picotamide	-0.147	5	-0.338	---	---	40
	895	mevalolactone	0.114	3	0.337	---	---	33
	896	aminohippuric acid	0.11	4	-0.337	---	---	0
	897	sulfamethizole	0.077	4	0.337	---	---	25
	898	chlorprothixene	0	4	-0.337	---	---	0
	899	fluorocurarine	0.132	4	0.337	---	---	25
	900	methocarbamol	-0.299	3	-0.337	---	---	33
	901	hydroflumethiazide	0.089	5	0.337	---	---	20
	902	nicergoline	0.048	5	0.337	---	---	40
	903	meclocycline	-0.128	4	-0.336	---	---	25
	904	enalapril	0	4	0.335	---	---	0
	905	Prestwick-1080	0.109	4	-0.335	---	---	0
	906	trimethadione	0.115	4	0.334	---	---	25
	907	oxamniquine	0.12	4	0.334	---	---	25
	908	benzethonium chloride	0	3	-0.334	---	---	0
	909	pheneticillin	-0.111	4	0.334	---	---	0
	910	minoxidil	-0.136	5	-0.333	---	---	20
	911	BAS-012416453	0.129	3	-0.333	---	---	0
	912	imidurea	-0.169	3	-0.333	---	---	33
	913	ellipticine	-0.011	4	-0.333	---	---	25
	914	tetrahydroalstonine	0.108	4	0.332	---	---	25
	915	pindolol	-0.094	5	-0.332	---	---	20
	916	hexylcaine	-0.137	4	-0.332	---	---	25
	917	protriptyline	0.167	4	-0.332	---	---	0
	918	budesonide	-0.204	4	-0.332	---	---	25
	919	prazosin	0.035	6	-0.331	---	---	16
	920	dorzolamide	0.096	4	0.331	---	---	25
	921	neostigmine bromide	-0.166	4	0.331	---	---	0
	922	myosmine	0.044	6	0.33	---	---	16
	923	gabapentin	-0.072	4	-0.33	---	---	25
	924	griseofulvin	-0.105	5	-0.33	---	---	20
	925	acetylsalicylsalicylic acid	-0.155	4	-0.33	---	---	25
	926	napelline	0	4	-0.329	---	---	0
	927	Prestwick-692	-0.158	4	0.329	---	---	0
	928	pentolonium	0	5	-0.328	---	---	0
	929	MG-262	0.148	3	0.328	---	---	33
	930	3-hydroxy-DL-kynurenine	-0.077	6	0.328	---	---	16
	931	valdecoxib	0	3	-0.328	---	---	0
	932	bupivacaine	0	4	-0.328	---	---	0
	933	stachydrine	-0.018	4	-0.328	---	---	25
	934	myricetin	0	4	0.327	---	---	0
	935	CP-320650-01	-0.065	8	0.327	---	---	0
	936	SC-19220	-0.241	4	-0.327	---	---	25
	937	cetirizine	0.115	4	0.327	---	---	25
	938	CP-690334-01	0.056	8	0.327	---	---	12
	939	doxylamine	0.144	5	0.327	---	---	40
	940	ronidazole	0.148	3	0.326	---	---	33
	941	thiamphenicol	-0.072	5	0.326	---	---	20
	942	iohexol	-0.095	4	0.326	---	---	0
	943	iproniazid	-0.204	5	-0.325	---	---	40
	944	hecogenin	-0.163	4	-0.325	---	---	25
	945	suramin sodium	-0.128	4	-0.325	---	---	25
	946	nalbuphine	0.005	5	-0.325	---	---	20
	947	trifluridine	0.168	4	0.324	---	---	25
	948	chloropyramine	0.114	4	0.324	---	---	25
	949	tolfenamic acid	-0.004	4	-0.324	---	---	25
	950	4-hydroxyphenazone	0.148	5	0.324	---	---	40
	951	bicuculline	0	4	0.323	---	---	0
	952	fursultiamine	-0.12	4	-0.322	---	---	25
	953	SR-95639A	0	4	-0.322	---	---	0
	954	mefenamic acid	0.175	5	0.322	---	---	40
	955	ambroxol	0.063	4	0.321	---	---	25
	956	thiamine	-0.073	3	-0.321	---	---	33
	957	AH-23848	-0.092	3	-0.321	---	---	33
	958	xylazine	0	4	-0.32	---	---	0
	959	quinidine	0.175	3	0.32	---	---	33
	960	benzonatate	0.235	5	0.32	---	---	40
	961	lactobionic acid	-0.169	4	-0.32	---	---	25
	962	bumetanide	-0.124	4	-0.319	---	---	25
	963	dienestrol	-0.197	3	-0.319	---	---	33
	964	loxapine	-0.138	4	-0.318	---	---	25
	965	pentetic acid	-0.236	5	-0.317	---	---	40
	966	gliquidone	-0.012	4	-0.317	---	---	25
	967	nalidixic acid	0.187	5	0.317	---	---	40
	968	dihydroergotamine	0.018	5	-0.317	---	---	20
	969	palmatine	0	4	-0.317	---	---	0
	970	streptomycin	-0.155	4	-0.316	---	---	25
	971	hydrochlorothiazide	-0.136	5	-0.315	---	---	40
	972	cephaeline	0	5	-0.315	---	---	0
	973	celecoxib	-0.193	5	-0.315	---	---	40
	974	methylbenzethonium chloride	-0.023	6	-0.314	---	---	16
	975	PNU-0293363	0.026	3	0.314	---	---	33
	976	phenformin	-0.168	7	-0.313	---	---	28
	977	pentoxyverine	0.093	4	-0.313	---	---	0
	978	apomorphine	-0.123	5	-0.313	---	---	40
	979	tracazolate	0.139	4	0.313	---	---	25
	980	trimethylcolchicinic acid	0.146	4	0.312	---	---	25
	981	acetylsalicylic acid	-0.157	13	-0.311	---	---	46
	982	iopanoic acid	0	4	-0.311	---	---	0
	983	phenacetin	-0.023	4	-0.311	---	---	25
	984	L-methionine sulfoximine	-0.106	4	-0.311	---	---	25
	985	piperacillin	0	5	0.311	---	---	0
	986	terbutaline	0.131	4	0.31	---	---	25
	987	arecoline	0	4	0.31	---	---	0
	988	citiolone	-0.112	6	-0.309	---	---	33
	989	F0447-0125	0	4	0.308	---	---	0
	990	piperidolate	0.111	3	-0.308	---	---	0
	991	piracetam	0.066	4	-0.308	---	---	25
	992	nizatidine	-0.16	4	-0.307	---	---	25
	993	benzamil	0.145	6	0.307	---	---	33
	994	aminophenazone	-0.231	5	-0.307	---	---	40
	995	skimmianine	0.128	4	0.306	---	---	25
	996	cyclopenthiazide	-0.143	4	-0.305	---	---	25
	997	meclozine	0.084	5	-0.305	---	---	0
	998	brinzolamide	0.03	4	0.305	---	---	25
	999	cefaclor	-0.151	4	-0.305	---	---	25
	1000	benfluorex	0.113	4	-0.305	---	---	0
	1001	tetrandrine	0	4	0.305	---	---	0
	1002	citalopram	-0.102	4	-0.304	---	---	25
	1003	cinchocaine	0.211	5	0.304	---	---	40
	1004	pirenperone	-0.226	5	-0.304	---	---	40
	1005	N-acetyl-L-aspartic acid	-0.024	4	-0.304	---	---	25
	1006	mestranol	0	4	0.304	---	---	0
	1007	ursolic acid	-0.165	4	-0.304	---	---	25
	1008	0317956-0000	0.043	8	0.304	---	---	37
	1009	nifurtimox	0	4	0.303	---	---	0
	1010	C-75	-0.001	4	-0.303	---	---	25
	1011	clofibrate	0.176	2	-0.303	---	---	0
	1012	lidocaine	-0.18	5	-0.302	---	---	40
	1013	lobeline	-0.094	4	-0.302	---	---	25
	1014	thapsigargin	-0.222	3	-0.302	---	---	33
	1015	S-propranolol	-0.011	4	-0.302	---	---	25
	1016	disulfiram	-0.041	5	-0.301	---	---	40
	1017	0316684-0000	0	4	-0.301	---	---	0
	1018	nomifensine	0.217	5	0.301	---	---	40
	1019	PHA-00767505E	0	4	0.301	---	---	0
	1020	chenodeoxycholic acid	-0.173	4	0.301	---	---	0
	1021	xamoterol	-0.202	3	0.3	---	---	0
	1022	domperidone	0	4	0.3	---	---	0
	1023	noscapine	-0.157	4	-0.3	---	---	25
	1024	mimosine	-0.212	3	0.3	---	---	0
	1025	sulfametoxydiazine	0.082	4	0.3	---	---	25
	1026	androsterone	0.11	4	0.299	---	---	25
	1027	Prestwick-689	0.168	4	0.299	---	---	25
	1028	hexamethonium bromide	-0.063	5	-0.299	---	---	20
	1029	clomifene	0.118	4	-0.298	---	---	0
	1030	pargyline	0.165	4	-0.298	---	---	0
	1031	remoxipride	-0.102	4	-0.298	---	---	25
	1032	amrinone	0.025	4	-0.297	---	---	25
	1033	betaxolol	-0.164	4	-0.297	---	---	25
	1034	salsolidin	0.006	4	-0.296	---	---	25
	1035	oxymetazoline	0	4	-0.295	---	---	0
	1036	prasterone	-0.082	4	-0.294	---	---	25
	1037	nicotinic acid	-0.097	4	-0.294	---	---	25
	1038	LM-1685	0.106	3	0.294	---	---	33
	1039	ethisterone	-0.067	6	0.294	---	---	33
	1040	seneciphylline	0.033	4	-0.293	---	---	25
	1041	cobalt chloride	-0.092	3	-0.293	---	---	33
	1042	tetryzoline	0.202	3	0.292	---	---	33
	1043	tolbutamide	-0.023	7	-0.292	---	---	14
	1044	lisuride	-0.093	5	0.292	---	---	0
	1045	isosorbide	0	4	-0.292	---	---	0
	1046	prednisone	0	5	0.291	---	---	0
	1047	diloxanide	-0.114	4	-0.29	---	---	25
	1048	oxedrine	-0.091	4	-0.29	---	---	25
	1049	isotretinoin	-0.105	4	-0.289	---	---	25
	1050	vinblastine	-0.194	3	-0.289	---	---	33
	1051	fenbufen	-0.109	6	-0.288	---	---	33
	1052	methyldopa	0.111	5	0.288	---	---	20
	1053	pilocarpine	0.076	4	0.288	---	---	25
	1054	paracetamol	-0.019	4	-0.288	---	---	25
	1055	lisinopril	0.164	3	0.288	---	---	33
	1056	terconazole	0	4	-0.288	---	---	0
	1057	tenoxicam	-0.11	4	-0.288	---	---	25
	1058	tolnaftate	-0.013	5	0.287	---	---	40
	1059	colforsin	-0.174	5	-0.287	---	---	20
	1060	sulfamethoxypyridazine	0.097	5	0.287	---	---	20
	1061	PF-01378883-00	-0.041	4	-0.287	---	---	25
	1062	mebendazole	0.19	5	-0.287	---	---	0
	1063	alfuzosin	-0.045	5	-0.287	---	---	20
	1064	fluvoxamine	0.152	4	0.286	---	---	25
	1065	AR-A014418	0	3	-0.285	---	---	0
	1066	methapyrilene	0.134	4	-0.285	---	---	0
	1067	octopamine	0.1	4	0.285	---	---	25
	1068	sulfamethoxazole	0.199	5	0.284	---	---	40
	1069	flutamide	0.061	5	0.283	---	---	20
	1070	isoetarine	0.117	4	-0.282	---	---	0
	1071	metformin	-0.03	10	-0.281	---	---	10
	1072	epirizole	0	5	-0.281	---	---	0
	1073	(+)-isoprenaline	-0.075	4	0.281	---	---	25
	1074	buspirone	0	4	-0.281	---	---	25
	1075	pancuronium bromide	0.136	4	0.28	---	---	25
	1076	prochlorperazine	0.123	16	0.28	---	---	37
	1077	doxycycline	-0.072	5	-0.28	---	---	40
	1078	kinetin	0	4	-0.28	---	---	0
	1079	fludrocortisone	-0.001	8	0.279	---	---	12
	1080	novobiocin	-0.161	9	-0.279	---	---	33
	1081	diethylcarbamazine	-0.209	4	-0.279	---	---	25
	1082	thiethylperazine	-0.102	4	-0.279	---	---	25
	1083	minaprine	0.171	5	0.278	---	---	40
	1084	amylocaine	0.128	5	0.278	---	---	20
	1085	tetracaine	-0.013	3	-0.278	---	---	33
	1086	aminoglutethimide	-0.074	3	-0.278	---	---	33
	1087	ketorolac	0.113	4	0.277	---	---	25
	1088	meglumine	0	4	-0.276	---	---	0
	1089	guanabenz	-0.21	5	-0.275	---	---	40
	1090	reserpine	0.189	3	0.274	---	---	33
	1091	butacaine	-0.02	4	0.274	---	---	25
	1092	BCB000040	-0.117	4	-0.274	---	---	25
	1093	etanidazole	0.03	4	-0.274	---	---	25
	1094	spiramycin	0.039	6	0.274	---	---	33
	1095	clindamycin	-0.008	5	-0.274	---	---	20
	1096	eticlopride	-0.001	4	0.274	---	---	25
	1097	apramycin	0.093	4	-0.273	---	---	0
	1098	khellin	-0.126	5	-0.273	---	---	20
	1099	gramine	0.15	4	0.273	---	---	25
	1100	medrysone	0.077	6	0.272	---	---	16
	1101	pralidoxime	-0.053	4	0.272	---	---	25
	1102	Prestwick-984	-0.162	4	-0.272	---	---	25
	1103	oxybutynin	0.091	4	0.271	---	---	25
	1104	SR-95531	0.052	4	-0.271	---	---	25
	1105	rosiglitazone	0.104	14	0.27	---	---	28
	1106	butirosin	-0.16	4	-0.269	---	---	25
	1107	Prestwick-559	0.163	3	-0.267	---	---	0
	1108	minocycline	-0.082	5	-0.267	---	---	40
	1109	bretylium tosilate	-0.116	4	-0.267	---	---	25
	1110	selegiline	-0.116	4	-0.267	---	---	25
	1111	verapamil	0.033	6	0.267	---	---	33
	1112	gossypol	-0.039	6	-0.267	---	---	16
	1113	STOCK1N-35215	0.185	3	0.267	---	---	33
	1114	Prestwick-864	-0.124	4	-0.267	---	---	25
	1115	physostigmine	-0.11	4	-0.267	---	---	25
	1116	colecalciferol	0.095	4	0.266	---	---	25
	1117	trioxysalen	0.098	4	0.266	---	---	25
	1118	diclofenamide	-0.043	4	0.265	---	---	25
	1119	chlorzoxazone	0.094	4	-0.265	---	---	0
	1120	clebopride	-0.009	4	0.264	---	---	25
	1121	3-acetylcoumarin	-0.109	5	-0.264	---	---	40
	1122	eucatropine	-0.096	6	-0.263	---	---	16
	1123	Prestwick-1084	0.125	4	0.263	---	---	25
	1124	nortriptyline	0.172	4	0.263	---	---	25
	1125	midecamycin	0	5	-0.262	---	---	0
	1126	diprophylline	0.096	5	0.262	---	---	20
	1127	glycopyrronium bromide	0.066	5	0.262	---	---	20
	1128	erastin	0	4	0.262	---	---	0
	1129	megestrol	-0.029	4	0.261	---	---	25
	1130	ionomycin	0.14	3	0.261	---	---	33
	1131	bemegride	0.156	4	0.261	---	---	25
	1132	CP-319743	0	4	-0.26	---	---	0
	1133	acenocoumarol	-0.153	5	0.26	---	---	0
	1134	hydroxyzine	0.101	5	0.26	---	---	20
	1135	fenbendazole	0.111	4	0.259	---	---	25
	1136	(-)-atenolol	-0.062	4	-0.259	---	---	25
	1137	atractyloside	-0.227	5	-0.259	---	---	40
	1138	ethambutol	0.091	5	0.258	---	---	20
	1139	bacampicillin	-0.214	4	0.258	---	---	0
	1140	netilmicin	-0.087	4	-0.258	---	---	25
	1141	ursodeoxycholic acid	0.158	3	0.258	---	---	33
	1142	tremorine	0.009	4	-0.258	---	---	25
	1143	vinburnine	-0.143	4	0.258	---	---	0
	1144	oxolamine	-0.192	4	-0.257	---	---	25
	1145	procyclidine	0.03	4	0.257	---	---	25
	1146	alpha-ergocryptine	0.069	6	0.257	---	---	33
	1147	semustine	0.045	4	-0.257	---	---	25
	1148	naproxen	-0.109	9	-0.256	---	---	22
	1149	tobramycin	0	4	-0.256	---	---	0
	1150	fludroxycortide	-0.011	5	-0.255	---	---	20
	1151	trichostatin A	0.189	182	0.255	---	---	41
	1152	tubocurarine chloride	0.002	4	-0.255	---	---	25
	1153	guanfacine	0.085	5	-0.255	---	---	0
	1154	genistein	0.024	17	0.255	---	---	41
	1155	tanespimycin	0.216	62	0.255	---	---	43
	1156	thioridazine	0.082	20	0.254	---	---	25
	1157	levocabastine	0	4	-0.254	---	---	0
	1158	dicloxacillin	-0.138	4	-0.254	---	---	25
	1159	tamoxifen	0.12	7	0.254	---	---	42
	1160	PF-00562151-00	0.011	8	-0.253	---	---	12
	1161	tetroquinone	0.015	4	-0.253	---	---	25
	1162	levopropoxyphene	-0.133	4	-0.252	---	---	25
	1163	alpha-estradiol	-0.009	16	-0.252	---	---	12
	1164	isoniazid	-0.067	5	-0.252	---	---	40
	1165	thioproperazine	0.057	5	0.251	---	---	40
	1166	levomepromazine	-0.165	4	-0.251	---	---	25
	1167	sertaconazole	0.123	4	-0.251	---	---	0
	1168	chlorcyclizine	0.077	6	0.25	---	---	16
	1169	nabumetone	0.084	4	0.25	---	---	25
	1170	nilutamide	0.111	4	0.25	---	---	25
	1171	indapamide	0.007	6	-0.25	---	---	16
	1172	sulfamonomethoxine	0.094	4	0.25	---	---	25
	1173	dexibuprofen	0.171	4	0.25	---	---	25
	1174	fendiline	-0.06	3	-0.249	---	---	33
	1175	quercetin	0.075	6	0.248	---	---	16
	1176	dropropizine	0.07	4	0.248	---	---	25
	1177	ivermectin	-0.112	5	-0.248	---	---	20
	1178	etomidate	-0.072	3	-0.248	---	---	33
	1179	sulfaquinoxaline	-0.055	3	-0.247	---	---	33
	1180	nifedipine	0	7	-0.247	---	---	0
	1181	indometacin	-0.016	8	-0.247	---	---	12
	1182	gemfibrozil	-0.088	5	-0.247	---	---	20
	1183	probenecid	0.072	4	-0.246	---	---	25
	1184	ritodrine	0.119	4	0.246	---	---	25
	1185	nefopam	-0.094	5	-0.244	---	---	40
	1186	monastrol	0.009	8	0.244	---	---	12
	1187	chlorhexidine	-0.093	5	0.244	---	---	20
	1188	AG-013608	-0.113	8	-0.244	---	---	25
	1189	6-bromoindirubin-3'-oxime	-0.049	7	-0.243	---	---	28
	1190	cefoxitin	-0.06	4	-0.243	---	---	25
	1191	calycanthine	-0.129	4	-0.243	---	---	25
	1192	dipyridamole	-0.092	6	-0.243	---	---	33
	1193	boldine	0.099	4	0.242	---	---	25
	1194	gelsemine	-0.078	4	-0.241	---	---	25
	1195	mebeverine	0.149	4	0.24	---	---	25
	1196	cefotaxime	-0.111	5	-0.24	---	---	20
	1197	PHA-00745360	-0.048	8	0.24	---	---	0
	1198	Chicago Sky Blue 6B	-0.013	4	-0.239	---	---	25
	1199	quinisocaine	-0.06	4	-0.239	---	---	25
	1200	amitriptyline	-0.02	6	0.239	---	---	16
	1201	neomycin	-0.113	5	-0.239	---	---	20
	1202	acemetacin	0	4	-0.238	---	---	0
	1203	meptazinol	0.098	4	0.238	---	---	25
	1204	diphenylpyraline	0.005	6	0.237	---	---	16
	1205	torasemide	-0.036	4	-0.237	---	---	25
	1206	sulfadimidine	0.027	6	-0.237	---	---	16
	1207	tacrine	-0.077	4	-0.237	---	---	25
	1208	dihydrostreptomycin	-0.136	5	-0.236	---	---	20
	1209	prenylamine	0.147	4	-0.235	---	---	0
	1210	pioglitazone	-0.054	11	-0.234	---	---	27
	1211	PNU-0230031	0.093	8	-0.234	---	---	12
	1212	vitexin	-0.183	4	-0.233	---	---	25
	1213	imipramine	0.107	4	0.233	---	---	25
	1214	withaferin A	-0.042	4	-0.233	---	---	25
	1215	sulfaphenazole	0.144	4	0.232	---	---	25
	1216	dimenhydrinate	-0.02	4	0.232	---	---	25
	1217	estrone	0.088	4	0.23	---	---	25
	1218	tetramisole	0.04	4	0.23	---	---	25
	1219	cimetidine	-0.005	5	0.23	---	---	20
	1220	ketoprofen	0.126	6	0.229	---	---	33
	1221	(+/-)-catechin	0	4	-0.227	---	---	0
	1222	orphenadrine	0.077	6	0.227	---	---	16
	1223	doxepin	0	3	-0.227	---	---	0
	1224	carbamazepine	-0.113	8	-0.227	---	---	25
	1225	ricinine	0.1	4	0.226	---	---	25
	1226	hydralazine	-0.105	6	-0.226	---	---	33
	1227	ketoconazole	0.126	4	0.226	---	---	25
	1228	clozapine	0.048	17	0.225	---	---	17
	1229	ganciclovir	0.139	4	0.224	---	---	25
	1230	colchicine	0.075	6	-0.223	---	---	16
	1231	zalcitabine	0	4	-0.223	---	---	0
	1232	clotrimazole	0.086	5	0.223	---	---	40
	1233	ciclosporin	-0.118	6	-0.222	---	---	16
	1234	tetraethylenepentamine	0.032	6	0.221	---	---	33
	1235	sulfanilamide	-0.057	4	-0.22	---	---	25
	1236	theophylline	0.008	4	-0.219	---	---	25
	1237	butyl hydroxybenzoate	-0.075	5	-0.219	---	---	20
	1238	mianserin	-0.064	5	-0.219	---	---	20
	1239	sulfaguanidine	0.007	5	-0.219	---	---	20
	1240	pergolide	0.021	4	0.219	---	---	25
	1241	morantel	0.218	5	0.219	---	---	40
	1242	hydroxyachillin	-0.043	4	-0.218	---	---	25
	1243	diethylstilbestrol	-0.115	6	0.218	---	---	33
	1244	rolipram	-0.055	4	0.217	---	---	25
	1245	ascorbic acid	-0.036	4	-0.216	---	---	25
	1246	mephenesin	0.081	5	0.215	---	---	20
	1247	daunorubicin	-0.049	4	-0.214	---	---	25
	1248	captopril	0.061	5	0.213	---	---	40
	1249	flecainide	-0.02	6	-0.213	---	---	16
	1250	dehydrocholic acid	-0.022	5	0.212	---	---	20
	1251	corticosterone	0.07	4	0.212	---	---	25
	1252	LY-294002	0.148	61	0.211	---	---	37
	1253	fluvastatin	-0.025	4	-0.211	---	---	25
	1254	trichlormethiazide	0.003	4	-0.211	---	---	25
	1255	cortisone	-0.03	3	-0.211	---	---	33
	1256	bendroflumethiazide	0.157	6	-0.211	---	---	0
	1257	sitosterol	0.093	4	0.211	---	---	25
	1258	Prestwick-674	0.081	6	-0.211	---	---	16
	1259	famotidine	-0.001	5	-0.21	---	---	20
	1260	sulfasalazine	0.012	5	0.208	---	---	40
	1261	dosulepin	-0.054	4	-0.205	---	---	25
	1262	yohimbine	-0.007	5	-0.205	---	---	20
	1263	thalidomide	0.057	7	-0.204	---	---	0
	1264	troglitazone	0.02	16	-0.202	---	---	12
	1265	heliotrine	-0.004	6	-0.202	---	---	16
	1266	lithocholic acid	0.06	6	-0.201	---	---	0
	1267	dexamethasone	-0.02	8	0.2	---	---	25
	1268	pyrvinium	0.069	6	-0.199	---	---	0
	1269	cloperastine	0.045	6	0.198	---	---	33
	1270	promazine	0.021	6	-0.197	---	---	16
	1271	etofylline	0.042	5	-0.197	---	---	20
	1272	mexiletine	-0.035	6	-0.197	---	---	16
	1273	acepromazine	0.107	4	0.197	---	---	25
	1274	harmaline	0.012	4	0.197	---	---	25
	1275	zimeldine	-0.043	5	-0.196	---	---	20
	1276	delsoline	0.13	4	0.195	---	---	25
	1277	erythromycin	-0.079	5	-0.194	---	---	20
	1278	triamcinolone	0.06	5	-0.194	---	---	20
	1279	oxybenzone	0.135	4	0.194	---	---	25
	1280	oleandomycin	0.128	5	0.192	---	---	20
	1281	serotonin	0.03	5	-0.191	---	---	20
	1282	nordihydroguaiaretic acid	-0.031	15	-0.191	---	---	33
	1283	prednisolone	-0.046	5	0.188	---	---	20
	1284	hymecromone	-0.028	4	0.188	---	---	25
	1285	practolol	0.097	4	-0.188	---	---	0
	1286	fluphenazine	0.054	18	0.187	---	---	33
	1287	cyproheptadine	0.102	5	0.187	---	---	20
	1288	tretinoin	0.1	22	0.185	---	---	27
	1289	sirolimus	-0.037	44	-0.185	---	---	13
	1290	lomefloxacin	-0.095	6	-0.185	---	---	33
	1291	moxisylyte	0.005	5	-0.185	---	---	20
	1292	raubasine	0.003	4	-0.185	---	---	25
	1293	resveratrol	0.119	9	0.183	---	---	22
	1294	ethoxyquin	0.083	5	0.181	---	---	20
	1295	propantheline bromide	0.013	4	-0.179	---	---	25
	1296	chlorpropamide	0.096	6	0.177	---	---	33
	1297	sodium phenylbutyrate	-0.098	7	0.176	---	---	14
	1298	phentolamine	-0.018	7	-0.176	---	---	14
	1299	vorinostat	0.118	12	0.17	---	---	25
	1300	chlorpromazine	0.06	19	0.165	---	---	36
	1301	methotrexate	-0.012	8	-0.158	---	---	25
	1302	fulvestrant	0.076	40	0.156	---	---	25
	1303	cotinine	-0.028	6	0.156	---	---	16
	1304	valproic acid	0.062	57	0.154	---	---	26
	1305	estradiol	-0.068	37	-0.151	---	---	27
	1306	equilin	-0.007	5	-0.141	---	---	20
	1307	prilocaine	0.067	6	0.14	---	---	33
	1308	testosterone	0	5	-0.134	---	---	20
	1309	haloperidol	-0.075	32	-0.123	---	---	28
